# Supplementary material for: Bis(nitrato-κO)[(S)-2-(pyrrolidin-2-yl)-1H-benzimidazole]cadmium(II)
Source: Acta Crystallogr Sect E Struct Rep Online. 2008 Jul 9;64(Pt 8):m1017. doi: 10.1107/S1600536808006454 (PMC2961940; doi:10.1107/S1600536808006454)
Supplement: Supplementary file 1 [file e-64-m1017-sup1.cif]

##############################################################################
###                                                                        ###
###        Electronic paper (Acta Crystallographica Section E)             ###
###                                                                        ###
##############################################################################
#                                                                            #
# This CIF contains the data in a paper accepted for publication in Acta     #
# Crystallographica Section E. It conforms to the requirements of Notes      #
# for Authors for Section E, and has been peer reviewed under the auspices   #
# of the IUCr Commission on Journals.                                        #
#                                                                            #
# Full details of the Crystallographic Information File format               #
# are given in the paper "The Crystallographic Information File (CIF):       #
# a New Standard Archive File for Crystallography" by S. R. Hall, F. H.      #
# Allen and I. D. Brown [Acta Cryst. (1991), A47, 655-685].                  #
#                                                                            #
# The current version of the core CIF dictionary is obtainable from          #
# ftp://ftp.iucr.org/pub/cif_core.dic. The current version number is 2.4.    #
#                                                                            #
# Software is freely available for graphical display of the structure(s) in  #
# this CIF.  For information consult the CIF home page http://www.iucr.org/  #
# cif/home.html                                                              #
#                                                                            #
# This file may be used for bona fide research purposes within the           #
# scientific community so long as proper attribution is given to the journal # 
# article from which it was obtained.                                        #
#                                                                            #
##############################################################################
                                             
data_I
_audit_creation_method     SHELXL-97
_chemical_name_systematic
;
Bis(nitrato-\k<i>O</i>)[(<i>S</i>)-2-(pyrrolidin-2-yl)-1<i>H</i>-
benzimidazole]cadmium(II)
;
_chemical_name_common     ?
_chemical_formula_moiety     'C22 H26 Cd N8 O6'
_chemical_formula_sum     'C22 H26 Cd N8 O6'
_chemical_formula_iupac     '[Cd (N O3)2 (C11 H12 N3)2]'
_chemical_formula_weight     610.91
_chemical_melting_point     ?
_symmetry_cell_setting     triclinic
_symmetry_space_group_name_H-M     P-1
_symmetry_space_group_name_Hall     '-P1'
loop_
    _symmetry_equiv_pos_as_xyz
    'x, y, z'
    '-x, -y, -z'
_cell_length_a     8.1487(16)
_cell_length_b     9.1459(18)
_cell_length_c     9.7439(19)
_cell_angle_alpha     111.67(3)
_cell_angle_beta     112.32(3)
_cell_angle_gamma     93.80(3)
_cell_volume     606.0(2)
_cell_formula_units_Z     1
_cell_measurement_reflns_used     2061
_cell_measurement_theta_min     3.28
_cell_measurement_theta_max     27.48
_cell_measurement_temperature     293(2)
_exptl_crystal_description     'Prism'
_exptl_crystal_colour     'Colorless'
_exptl_crystal_size_max     0.1200
_exptl_crystal_size_mid     0.1000
_exptl_crystal_size_min     0.0600
_exptl_crystal_density_diffrn     1.674
_exptl_crystal_density_meas     ?
_exptl_crystal_density_method     'not measured'
_exptl_crystal_F_000     310
_exptl_absorpt_coefficient_mu     0.957
_exptl_absorpt_correction_type     multi-scan
_exptl_absorpt_process_details     '(CrystalClear; Rigaku, 2005)'
_exptl_absorpt_correction_T_min     0.8892
_exptl_absorpt_correction_T_max     0.9440
_exptl_special_details
;
 ?
;
_diffrn_ambient_temperature     293(2)
_diffrn_radiation_type     MoK\a
_diffrn_radiation_wavelength     0.71073
_diffrn_radiation_source     'fine-focus sealed tube'
_diffrn_radiation_monochromator     graphite
_diffrn_measurement_device_type     'Rigaku Mercury2'
_diffrn_measurement_method     'CCD profile fitting'
_diffrn_detector_area_resol_mean     13.6612
_diffrn_reflns_number     6172
_diffrn_reflns_av_R_equivalents     0.0571
_diffrn_reflns_av_sigmaI/netI     0.0755
_diffrn_reflns_theta_min     3.25
_diffrn_reflns_theta_max     27.25
_diffrn_reflns_theta_full     27.25
_diffrn_measured_fraction_theta_max     0.990
_diffrn_measured_fraction_theta_full     0.990
_diffrn_reflns_limit_h_min     -10
_diffrn_reflns_limit_h_max     10
_diffrn_reflns_limit_k_min     -11
_diffrn_reflns_limit_k_max     11
_diffrn_reflns_limit_l_min     -12
_diffrn_reflns_limit_l_max     12
_diffrn_standards_number     ?
_diffrn_standards_interval_count     ?
_diffrn_standards_interval_time     ?
_diffrn_standards_decay_%     ?
_refine_special_details
;
 Refinement of F^2^ against ALL reflections.  The weighted R-factor wR and
 goodness of fit S are based on F^2^, conventional R-factors R are based
 on F, with F set to zero for negative F^2^. The threshold expression of
 F^2^ > 2sigma(F^2^) is used only for calculating R-factors(gt) etc. and is
 not relevant to the choice of reflections for refinement.  R-factors based
 on F^2^ are statistically about twice as large as those based on F, and R-
 factors based on ALL data will be even larger.
;
_reflns_number_total     2692
_reflns_number_gt     2258
_reflns_threshold_expression     >2sigma(I)
_refine_ls_structure_factor_coef     Fsqd
_refine_ls_matrix_type     full
_refine_ls_R_factor_all     0.0705
_refine_ls_R_factor_gt     0.0533
_refine_ls_wR_factor_gt     0.1050
_refine_ls_wR_factor_ref     0.1143
_refine_ls_goodness_of_fit_ref     1.072
_refine_ls_restrained_S_all     1.072
_refine_ls_number_reflns     2692
_refine_ls_number_parameters     169
_refine_ls_number_restraints     0
_refine_ls_hydrogen_treatment     constr
_refine_ls_weighting_scheme     calc
_refine_ls_weighting_details
         'calc w=1/[\s^2^(Fo^2^)+(0.0464P)^2^+0.2450P] where P=(Fo^2^+2Fc^2^)/3'
_atom_sites_solution_hydrogens     geom
_atom_sites_solution_primary     direct
_atom_sites_solution_secondary     difmap
_refine_ls_shift/su_max     0.000
_refine_ls_shift/su_mean     0.000
_refine_diff_density_max     0.689
_refine_diff_density_min     -0.445
_refine_ls_extinction_method     none
_refine_ls_extinction_coef     ?
loop_
    _atom_type_symbol
    _atom_type_description
    _atom_type_scat_dispersion_real
    _atom_type_scat_dispersion_imag
    _atom_type_scat_source
    'C' 'C' 0.0033 0.0016
                         'International Tables Vol C Tables 4.2.6.8 and 6.1.1.4'
    'H' 'H' 0.0000 0.0000
                         'International Tables Vol C Tables 4.2.6.8 and 6.1.1.4'
    'Cd' 'Cd' -0.8075 1.2024
                         'International Tables Vol C Tables 4.2.6.8 and 6.1.1.4'
    'N' 'N' 0.0061 0.0033
                         'International Tables Vol C Tables 4.2.6.8 and 6.1.1.4'
    'O' 'O' 0.0106 0.0060
                         'International Tables Vol C Tables 4.2.6.8 and 6.1.1.4'
_computing_data_collection     'CrystalClear (Rigaku, 2005)'
_computing_cell_refinement     'CrystalClear (Rigaku, 2005)'
_computing_data_reduction     'CrystalClear (Rigaku, 2005)'
_computing_structure_solution     'SHELXS97 (Sheldrick, 2008)'
_computing_structure_refinement     'SHELXL97 (Sheldrick, 2008)'
_computing_molecular_graphics     'SHELXTL (Sheldrick, 2008)'
_computing_publication_material     'SHELXTL (Sheldrick, 2008)'
loop_
    _atom_site_type_symbol
    _atom_site_label
    _atom_site_fract_x
    _atom_site_fract_y
    _atom_site_fract_z
    _atom_site_U_iso_or_equiv
    _atom_site_adp_type
    _atom_site_calc_flag
    _atom_site_refinement_flags
    _atom_site_occupancy
    _atom_site_disorder_assembly
    _atom_site_disorder_group
    Cd Cd1 0.0000 0.5000 0.0000 0.03774(18) Uani d S 1 . .
    O O1 0.1413(6) 0.8668(6) -0.0027(6) 0.0919(14) Uani d . 1 . .
    O O2 0.2395(5) 0.7989(5) -0.1864(5) 0.0701(11) Uani d . 1 . .
    O O3 0.1342(6) 0.6144(5) -0.1353(5) 0.0730(11) Uani d . 1 . .
    N N4 0.1714(5) 0.7596(6) -0.1065(5) 0.0503(10) Uani d . 1 . .
    N N3 0.0853(6) 0.2624(5) -0.1240(5) 0.0585(11) Uani d . 1 . .
    H H3B 0.0050 0.1820 -0.1322 0.070 Uiso calc R 1 . .
    N N2 0.2902(4) 0.5267(4) 0.1908(4) 0.0376(8) Uani d . 1 . .
    N N1 0.5347(5) 0.4236(5) 0.2503(5) 0.0470(9) Uani d . 1 . .
    H H1A 0.6040 0.3577 0.2384 0.056 Uiso calc R 1 . .
    C C3 0.5789(7) 0.8578(6) 0.6093(6) 0.0557(13) Uani d . 1 . .
    H H3A 0.5818 0.9564 0.6869 0.067 Uiso calc R 1 . .
    C C5 0.7348(6) 0.6476(6) 0.5341(5) 0.0453(11) Uani d . 1 . .
    H H5A 0.8365 0.6041 0.5576 0.054 Uiso calc R 1 . .
    C C6 0.5793(6) 0.5690(5) 0.3855(5) 0.0376(9) Uani d . 1 . .
    C C4 0.7314(7) 0.7920(6) 0.6443(6) 0.0522(12) Uani d . 1 . .
    H H4A 0.8331 0.8476 0.7448 0.063 Uiso calc R 1 . .
    C C7 0.3627(6) 0.4036(6) 0.1402(5) 0.0444(11) Uani d . 1 . .
    C C2 0.4236(6) 0.7797(6) 0.4619(6) 0.0487(11) Uani d . 1 . .
    H H2A 0.3221 0.8238 0.4398 0.058 Uiso calc R 1 . .
    C C8 0.2668(7) 0.2502(6) -0.0174(6) 0.0524(12) Uani d . 1 . .
    H H8A 0.2472 0.1603 0.0108 0.063 Uiso calc R 1 . .
    C C10 0.2213(6) 0.1190(6) -0.2943(6) 0.0543(13) Uani d . 1 . .
    H H10A 0.2635 0.1286 -0.3719 0.065 Uiso calc R 1 . .
    H H10B 0.1804 0.0053 -0.3229 0.065 Uiso calc R 1 . .
    C C9 0.3685(7) 0.2075(8) -0.1197(6) 0.0741(18) Uani d . 1 . .
    H H9A 0.4472 0.1382 -0.0909 0.089 Uiso calc R 1 . .
    H H9B 0.4424 0.3042 -0.1055 0.089 Uiso calc R 1 . .
    C C11 0.0726(9) 0.2075(9) -0.2880(6) 0.085(2) Uani d . 1 . .
    H H11A 0.0886 0.2992 -0.3131 0.102 Uiso calc R 1 . .
    H H11B -0.0463 0.1356 -0.3678 0.102 Uiso calc R 1 . .
    C C1 0.4241(6) 0.6332(5) 0.3478(5) 0.0360(9) Uani d . 1 . .
loop_
    _atom_site_aniso_label
    _atom_site_aniso_U_11
    _atom_site_aniso_U_22
    _atom_site_aniso_U_33
    _atom_site_aniso_U_12
    _atom_site_aniso_U_13
    _atom_site_aniso_U_23
    Cd1 0.0274(3) 0.0437(3) 0.0305(3) 0.00864(18) 0.00878(18) 0.00795(19)
    O1 0.084(3) 0.095(3) 0.080(3) 0.020(3) 0.050(3) 0.005(3)
    O2 0.073(3) 0.080(3) 0.092(3) 0.040(2) 0.048(2) 0.057(2)
    O3 0.074(3) 0.077(3) 0.092(3) 0.021(2) 0.050(2) 0.045(2)
    N4 0.032(2) 0.071(3) 0.046(2) 0.022(2) 0.0137(18) 0.024(2)
    N3 0.043(2) 0.060(3) 0.048(2) 0.012(2) 0.016(2) 0.003(2)
    N2 0.0310(19) 0.044(2) 0.0297(17) 0.0114(15) 0.0110(15) 0.0098(15)
    N1 0.039(2) 0.060(3) 0.044(2) 0.0233(18) 0.0198(18) 0.0208(19)
    C3 0.054(3) 0.051(3) 0.040(3) 0.009(2) 0.011(2) 0.008(2)
    C5 0.034(2) 0.060(3) 0.041(2) 0.015(2) 0.010(2) 0.027(2)
    C6 0.036(2) 0.044(2) 0.032(2) 0.0081(18) 0.0126(19) 0.0183(19)
    C4 0.044(3) 0.060(3) 0.034(2) 0.005(2) 0.004(2) 0.016(2)
    C7 0.043(3) 0.054(3) 0.035(2) 0.017(2) 0.017(2) 0.018(2)
    C2 0.039(3) 0.054(3) 0.044(3) 0.019(2) 0.014(2) 0.015(2)
    C8 0.050(3) 0.055(3) 0.044(3) 0.020(2) 0.017(2) 0.015(2)
    C10 0.046(3) 0.065(3) 0.036(3) 0.017(2) 0.016(2) 0.007(2)
    C9 0.044(3) 0.108(5) 0.038(3) 0.023(3) 0.013(2) 0.002(3)
    C11 0.081(4) 0.113(5) 0.034(3) 0.062(4) 0.016(3) 0.008(3)
    C1 0.031(2) 0.044(2) 0.033(2) 0.0113(18) 0.0107(18) 0.0181(19)
_geom_special_details
;
 All esds (except the esd in the dihedral angle between two l.s. planes)
 are estimated using the full covariance matrix.  The cell esds are taken
 into account individually in the estimation of esds in distances, angles
 and torsion angles; correlations between esds in cell parameters are only
 used when they are defined by crystal symmetry.  An approximate (isotropic)
 treatment of cell esds is used for estimating esds involving l.s. planes.
;
loop_
    _geom_bond_atom_site_label_1
    _geom_bond_atom_site_label_2
    _geom_bond_site_symmetry_2
    _geom_bond_distance
    _geom_bond_publ_flag
    Cd1 N2 2_565 2.314(3) ?
    Cd1 N2 . 2.314(3) ?
    Cd1 N3 2_565 2.359(4) ?
    Cd1 N3 . 2.359(4) ?
    Cd1 O3 . 2.448(4) ?
    Cd1 O3 2_565 2.448(4) ?
    O1 N4 . 1.238(5) ?
    O2 N4 . 1.245(5) ?
    O3 N4 . 1.241(5) ?
    N3 C11 . 1.447(7) ?
    N3 C8 . 1.490(6) ?
    N3 H3B . 0.9100 ?
    N2 C7 . 1.327(6) ?
    N2 C1 . 1.403(5) ?
    N1 C7 . 1.352(6) ?
    N1 C6 . 1.384(6) ?
    N1 H1A . 0.8600 ?
    C3 C2 . 1.385(7) ?
    C3 C4 . 1.397(7) ?
    C3 H3A . 0.9300 ?
    C5 C4 . 1.370(7) ?
    C5 C6 . 1.391(6) ?
    C5 H5A . 0.9300 ?
    C6 C1 . 1.409(6) ?
    C4 H4A . 0.9300 ?
    C7 C8 . 1.513(7) ?
    C2 C1 . 1.391(6) ?
    C2 H2A . 0.9300 ?
    C8 C9 . 1.488(7) ?
    C8 H8A . 0.9800 ?
    C10 C11 . 1.509(7) ?
    C10 C9 . 1.514(7) ?
    C10 H10A . 0.9700 ?
    C10 H10B . 0.9700 ?
    C9 H9A . 0.9700 ?
    C9 H9B . 0.9700 ?
    C11 H11A . 0.9700 ?
    C11 H11B . 0.9700 ?
loop_
    _geom_angle_atom_site_label_1
    _geom_angle_atom_site_label_2
    _geom_angle_atom_site_label_3
    _geom_angle_site_symmetry_1
    _geom_angle_site_symmetry_3
    _geom_angle
    _geom_angle_publ_flag
    N2 Cd1 N2 2_565 . 180.00(18) ?
    N2 Cd1 N3 2_565 2_565 75.24(13) ?
    N2 Cd1 N3 . 2_565 104.76(13) ?
    N2 Cd1 N3 2_565 . 104.76(13) ?
    N2 Cd1 N3 . . 75.24(13) ?
    N3 Cd1 N3 2_565 . 180.0 ?
    N2 Cd1 O3 2_565 . 90.22(13) ?
    N2 Cd1 O3 . . 89.78(13) ?
    N3 Cd1 O3 2_565 . 94.44(15) ?
    N3 Cd1 O3 . . 85.56(15) ?
    N2 Cd1 O3 2_565 2_565 89.78(13) ?
    N2 Cd1 O3 . 2_565 90.22(13) ?
    N3 Cd1 O3 2_565 2_565 85.56(15) ?
    N3 Cd1 O3 . 2_565 94.44(15) ?
    O3 Cd1 O3 . 2_565 180.0 ?
    N4 O3 Cd1 . . 126.5(3) ?
    O1 N4 O3 . . 122.5(5) ?
    O1 N4 O2 . . 118.7(5) ?
    O3 N4 O2 . . 118.9(4) ?
    C11 N3 C8 . . 107.4(4) ?
    C11 N3 Cd1 . . 122.4(4) ?
    C8 N3 Cd1 . . 113.9(3) ?
    C11 N3 H3B . . 103.7 ?
    C8 N3 H3B . . 103.7 ?
    Cd1 N3 H3B . . 103.7 ?
    C7 N2 C1 . . 105.2(3) ?
    C7 N2 Cd1 . . 113.3(3) ?
    C1 N2 Cd1 . . 141.5(3) ?
    C7 N1 C6 . . 107.9(4) ?
    C7 N1 H1A . . 126.1 ?
    C6 N1 H1A . . 126.1 ?
    C2 C3 C4 . . 121.5(5) ?
    C2 C3 H3A . . 119.2 ?
    C4 C3 H3A . . 119.2 ?
    C4 C5 C6 . . 117.0(4) ?
    C4 C5 H5A . . 121.5 ?
    C6 C5 H5A . . 121.5 ?
    N1 C6 C5 . . 132.5(4) ?
    N1 C6 C1 . . 105.2(4) ?
    C5 C6 C1 . . 122.3(4) ?
    C5 C4 C3 . . 121.6(4) ?
    C5 C4 H4A . . 119.2 ?
    C3 C4 H4A . . 119.2 ?
    N2 C7 N1 . . 112.7(4) ?
    N2 C7 C8 . . 125.9(4) ?
    N1 C7 C8 . . 121.4(4) ?
    C3 C2 C1 . . 117.9(4) ?
    C3 C2 H2A . . 121.1 ?
    C1 C2 H2A . . 121.1 ?
    N3 C8 C9 . . 106.3(4) ?
    N3 C8 C7 . . 111.2(4) ?
    C9 C8 C7 . . 114.6(5) ?
    N3 C8 H8A . . 108.2 ?
    C9 C8 H8A . . 108.2 ?
    C7 C8 H8A . . 108.2 ?
    C11 C10 C9 . . 101.8(4) ?
    C11 C10 H10A . . 111.4 ?
    C9 C10 H10A . . 111.4 ?
    C11 C10 H10B . . 111.4 ?
    C9 C10 H10B . . 111.4 ?
    H10A C10 H10B . . 109.3 ?
    C8 C9 C10 . . 104.6(4) ?
    C8 C9 H9A . . 110.8 ?
    C10 C9 H9A . . 110.8 ?
    C8 C9 H9B . . 110.8 ?
    C10 C9 H9B . . 110.8 ?
    H9A C9 H9B . . 108.9 ?
    N3 C11 C10 . . 107.5(4) ?
    N3 C11 H11A . . 110.2 ?
    C10 C11 H11A . . 110.2 ?
    N3 C11 H11B . . 110.2 ?
    C10 C11 H11B . . 110.2 ?
    H11A C11 H11B . . 108.5 ?
    C2 C1 N2 . . 131.3(4) ?
    C2 C1 C6 . . 119.7(4) ?
    N2 C1 C6 . . 109.0(4) ?
loop_
    _geom_torsion_atom_site_label_1
    _geom_torsion_atom_site_label_2
    _geom_torsion_atom_site_label_3
    _geom_torsion_atom_site_label_4
    _geom_torsion_site_symmetry_1
    _geom_torsion_site_symmetry_2
    _geom_torsion_site_symmetry_3
    _geom_torsion_site_symmetry_4
    _geom_torsion
    _geom_torsion_publ_flag
    N2 Cd1 O3 N4 2_565 . . . 88.5(4) ?
    N2 Cd1 O3 N4 . . . . -91.5(4) ?
    N3 Cd1 O3 N4 2_565 . . . 13.3(4) ?
    N3 Cd1 O3 N4 . . . . -166.7(4) ?
    O3 Cd1 O3 N4 2_565 . . .  -14E1(10)
                                       ?
    Cd1 O3 N4 O1 . . . . -0.9(6) ?
    Cd1 O3 N4 O2 . . . . -179.9(3) ?
    N2 Cd1 N3 C11 2_565 . . . 51.1(5) ?
    N2 Cd1 N3 C11 . . . . -128.9(5) ?
    N3 Cd1 N3 C11 2_565 . . . 137(16) ?
    O3 Cd1 N3 C11 . . . . -38.0(5) ?
    O3 Cd1 N3 C11 2_565 . . . 142.0(5) ?
    N2 Cd1 N3 C8 2_565 . . . -177.1(3) ?
    N2 Cd1 N3 C8 . . . . 2.9(3) ?
    N3 Cd1 N3 C8 2_565 . . . -91(16) ?
    O3 Cd1 N3 C8 . . . . 93.8(4) ?
    O3 Cd1 N3 C8 2_565 . . . -86.2(4) ?
    N2 Cd1 N2 C7 2_565 . . .  6E1(10)
                                     ?
    N3 Cd1 N2 C7 2_565 . . . -178.9(3) ?
    N3 Cd1 N2 C7 . . . . 1.1(3) ?
    O3 Cd1 N2 C7 . . . . -84.3(3) ?
    O3 Cd1 N2 C7 2_565 . . . 95.7(3) ?
    N2 Cd1 N2 C1 2_565 . . .  -12E1(10)
                                       ?
    N3 Cd1 N2 C1 2_565 . . . -0.1(5) ?
    N3 Cd1 N2 C1 . . . . 179.9(5) ?
    O3 Cd1 N2 C1 . . . . 94.5(5) ?
    O3 Cd1 N2 C1 2_565 . . . -85.5(5) ?
    C7 N1 C6 C5 . . . . 178.6(5) ?
    C7 N1 C6 C1 . . . . -0.3(5) ?
    C4 C5 C6 N1 . . . . -178.7(5) ?
    C4 C5 C6 C1 . . . . 0.0(7) ?
    C6 C5 C4 C3 . . . . -0.1(7) ?
    C2 C3 C4 C5 . . . . 0.3(8) ?
    C1 N2 C7 N1 . . . . -1.5(5) ?
    Cd1 N2 C7 N1 . . . . 177.7(3) ?
    C1 N2 C7 C8 . . . . 175.2(5) ?
    Cd1 N2 C7 C8 . . . . -5.6(6) ?
    C6 N1 C7 N2 . . . . 1.2(5) ?
    C6 N1 C7 C8 . . . . -175.7(4) ?
    C4 C3 C2 C1 . . . . -0.6(8) ?
    C11 N3 C8 C9 . . . . 7.3(6) ?
    Cd1 N3 C8 C9 . . . . -131.4(4) ?
    C11 N3 C8 C7 . . . . 132.7(5) ?
    Cd1 N3 C8 C7 . . . . -6.0(5) ?
    N2 C7 C8 N3 . . . . 8.1(7) ?
    N1 C7 C8 N3 . . . . -175.4(4) ?
    N2 C7 C8 C9 . . . . 128.7(5) ?
    N1 C7 C8 C9 . . . . -54.9(7) ?
    N3 C8 C9 C10 . . . . -26.8(6) ?
    C7 C8 C9 C10 . . . . -150.1(5) ?
    C11 C10 C9 C8 . . . . 35.0(7) ?
    C8 N3 C11 C10 . . . . 15.2(7) ?
    Cd1 N3 C11 C10 . . . . 149.7(4) ?
    C9 C10 C11 N3 . . . . -31.1(7) ?
    C3 C2 C1 N2 . . . . 179.7(5) ?
    C3 C2 C1 C6 . . . . 0.5(7) ?
    C7 N2 C1 C2 . . . . -178.0(5) ?
    Cd1 N2 C1 C2 . . . . 3.2(8) ?
    C7 N2 C1 C6 . . . . 1.3(5) ?
    Cd1 N2 C1 C6 . . . . -177.6(3) ?
    N1 C6 C1 C2 . . . . 178.8(4) ?
    C5 C6 C1 C2 . . . . -0.3(7) ?
    N1 C6 C1 N2 . . . . -0.6(5) ?
    C5 C6 C1 N2 . . . . -179.6(4) ?
loop_
    _geom_hbond_atom_site_label_D
    _geom_hbond_atom_site_label_H
    _geom_hbond_atom_site_label_A
    _geom_hbond_site_symmetry_A
    _geom_hbond_distance_DH
    _geom_hbond_distance_HA
    _geom_hbond_distance_DA
    _geom_hbond_angle_DHA
    N3 H3B O1 2_565 0.91 2.21 2.975(7) 140.7
    N1 H1A O2 2_665 0.86 2.03 2.889(5) 173.9
data_global
_journal_date_recd_electronic     2008-01-24
_journal_date_accepted     2008-03-31
_journal_name_full     'Acta Crystallographica, Section E'
_journal_year     2008
_journal_volume     64
_journal_issue      8
_journal_page_first     m1017
_journal_page_last     m1017
_journal_paper_category     QM
_journal_coeditor_code     DN2315
_publ_contact_author_name     'Da-Wei Fu'
_publ_contact_author_address
;
Ordered Matter Science Research Center, College of Chemistry and Chemical
Engineering, Southeast University,
Nanjing 210096, People's Republic of China
;
_publ_contact_author_email     fudavid88@yahoo.com.cn
_publ_contact_author_fax     ?
_publ_contact_author_phone     ?
_publ_section_title
;\
Bis(nitrato-\k<i>O</i>)[(<i>S</i>)-2-(pyrrolidin-2-yl)-1<i>H</i>-\
benzimidazole]cadmium(II)
;
loop_
    _publ_author_name
    _publ_author_footnote
    _publ_author_address
    'Wei Dai' .
;
Ordered Matter Science Research Center, College of Chemistry and Chemical
Engineering, Southeast University,
Nanjing 210096, People's Republic of China
;
    'Fu, Da-Wei' .
;
Ordered Matter Science Research Center, College of Chemistry and Chemical
Engineering, Southeast University,
Nanjing 210096, People's Republic of China
;
