# Supplementary material for: Bis(nitrato-κO)[(S)-2-(pyrrolidin-2-yl)-1H-benzimidazole]cadmium(II)
Source: Acta Crystallogr Sect E Struct Rep Online. 2008 Jul 9;64(Pt 8):m1017. doi: 10.1107/S1600536808006454 (PMC2961940; doi:10.1107/S1600536808006454)
Supplement: Supplementary file 2 [file e-64-m1017-Isup2.hkl]

# 
# h,k,l, Fc-squared, Fo-squared, sigma(Fo-squared) and status flag 
# 
data_I
_shelx_title ' 123 in P1                   New: P-1' 
_shelx_refln_list_code          4 
_shelx_F_calc_maximum      158.54 
_exptl_crystal_F_000       310.00 
_reflns_d_resolution_high  0.7761 
 
loop_ 
 _symmetry_equiv_pos_as_xyz 
 'x, y, z' 
 '-x, -y, -z' 
 
_cell_length_a     8.1487 
_cell_length_b     9.1459 
_cell_length_c     9.7439 
_cell_angle_alpha 111.670 
_cell_angle_beta  112.320 
_cell_angle_gamma  93.800 
 
_shelx_F_squared_multiplier     1.000 
 
loop_ 
 _refln_index_h 
 _refln_index_k 
 _refln_index_l 
 _refln_F_squared_calc 
 _refln_F_squared_meas 
 _refln_F_squared_sigma 
 _refln_observed_status 
   2   0   0      180.75      165.43     10.42 o 
   3   0   0      375.79      405.19     14.59 o 
   4   0   0      608.59      584.93     23.33 o 
   5   0   0      620.94      576.43     28.51 o 
   6   0   0       24.65       48.00     29.83 o 
   7   0   0      530.07      508.84     33.67 o 
   8   0   0      125.62      116.27     36.11 o 
   9   0   0       50.55       84.28     21.70 o 
  -9   1   0       52.27      114.20     23.02 o 
  -8   1   0      187.70      200.80     22.52 o 
  -7   1   0      811.58      828.18     40.68 o 
  -6   1   0      201.04      237.53     19.19 o 
  -5   1   0       59.67       64.65      9.17 o 
  -4   1   0        6.69        6.97      2.59 o 
  -3   1   0     1857.43     1912.67     37.46 o 
  -2   1   0     4640.82     4926.92     88.25 o 
  -1   1   0        2.89        2.44      0.71 o 
   1   1   0     1032.10      930.64     27.87 o 
   2   1   0      890.80      820.26     11.60 o 
   3   1   0     1130.14     1078.94     30.79 o 
   4   1   0     2090.67     2087.77     62.05 o 
   5   1   0      603.23      609.21     30.96 o 
   6   1   0      419.77      414.66     25.13 o 
   7   1   0      138.34      116.54     16.91 o 
   8   1   0       68.96       56.75     29.73 o 
   9   1   0       80.44      102.07     32.13 o 
  -9   2   0      118.52      110.13     26.02 o 
  -8   2   0      106.82      142.11     36.11 o 
  -7   2   0      401.92      405.00     28.40 o 
  -6   2   0      612.79      538.38     45.83 o 
  -5   2   0      769.91      779.28     22.37 o 
  -4   2   0      470.38      425.93     15.95 o 
  -3   2   0     2209.29     2283.61     38.22 o 
  -2   2   0     2189.33     2326.73     44.48 o 
  -1   2   0      600.88      538.56      8.83 o 
   0   2   0      148.06      116.14      7.15 o 
   1   2   0      244.35      248.76     24.65 o 
   2   2   0     2484.05     2568.33     41.44 o 
   3   2   0      611.48      591.10     14.24 o 
   4   2   0      916.96      921.88     36.64 o 
   5   2   0      178.42      172.82     18.34 o 
   6   2   0      530.03      515.05     31.99 o 
   7   2   0      146.66      174.57     19.03 o 
   8   2   0       94.60      100.45     21.26 o 
  -9   3   0      122.68      135.00     38.23 o 
  -8   3   0       86.27       93.14     28.31 o 
  -7   3   0      217.82      236.75     40.58 o 
  -6   3   0       24.68       34.08      6.16 o 
  -5   3   0      778.42      760.74     23.32 o 
  -4   3   0     2640.94     2794.37     56.47 o 
  -3   3   0     1873.52     1799.02     49.85 o 
  -2   3   0     1413.83     1497.56     27.88 o 
  -1   3   0     1349.53     1149.46     15.14 o 
   0   3   0     4862.38     4796.34     66.39 o 
   1   3   0      683.62      719.53     21.24 o 
   2   3   0       53.88       67.85      7.91 o 
   3   3   0      451.36      452.06     21.22 o 
   4   3   0      166.26      177.05     12.44 o 
   5   3   0      243.11      239.69     23.29 o 
   6   3   0      368.53      385.27     48.43 o 
   7   3   0      157.19      198.43     26.34 o 
   8   3   0       77.91      100.99     32.18 o 
  -9   4   0       40.10       21.04     17.45 o 
  -8   4   0       62.92       55.86     12.73 o 
  -7   4   0      237.80      216.63     22.39 o 
  -6   4   0       88.81       87.47      9.53 o 
  -5   4   0      415.37      406.10     24.14 o 
  -4   4   0      741.74      748.40     44.94 o 
  -3   4   0      645.18      605.09     15.16 o 
  -2   4   0      937.27      953.67     28.60 o 
  -1   4   0     2020.19     1947.07     46.24 o 
   0   4   0      470.39      439.64     10.57 o 
   1   4   0      783.10      779.50     27.23 o 
   2   4   0      135.34      138.47      8.24 o 
   3   4   0     1035.24     1083.64     30.24 o 
   4   4   0      473.57      449.71     16.21 o 
   5   4   0       57.39       50.46     12.77 o 
   6   4   0      224.02      212.44     23.60 o 
   7   4   0       50.97       71.30     18.71 o 
  -9   5   0       94.17      101.11     21.17 o 
  -8   5   0      108.43      111.55     18.10 o 
  -7   5   0      317.83      313.00     25.49 o 
  -6   5   0      339.28      298.93     18.42 o 
  -5   5   0      261.47      275.51     26.73 o 
  -4   5   0      342.25      374.22     13.71 o 
  -3   5   0      179.85      186.96      7.72 o 
  -2   5   0      264.54      263.88     15.11 o 
  -1   5   0     1165.15     1334.71     43.91 o 
   0   5   0        7.53        6.72      4.49 o 
   1   5   0      807.82      749.44     20.16 o 
   2   5   0      460.69      420.23     15.60 o 
   3   5   0      569.00      585.62     28.62 o 
   4   5   0      336.82      295.67     30.71 o 
   5   5   0       73.01       70.99     33.76 o 
   6   5   0      122.76       91.07     22.63 o 
   7   5   0       23.33       35.74     22.42 o 
  -9   6   0      118.40      133.96     39.71 o 
  -8   6   0      107.21       84.04     23.29 o 
  -7   6   0      210.93      212.08     16.52 o 
  -6   6   0      112.11      101.78     11.70 o 
  -5   6   0      108.50       94.59      8.32 o 
  -4   6   0     1218.73     1047.30     83.82 o 
  -3   6   0      313.10      353.01     21.32 o 
  -2   6   0      211.10      228.22     17.39 o 
  -1   6   0      340.06      386.68     35.40 o 
   0   6   0      106.46       92.29      5.93 o 
   1   6   0      365.21      343.65     15.34 o 
   2   6   0      160.59      153.41     11.29 o 
   3   6   0      476.86      458.35     29.65 o 
   4   6   0       42.85       39.02      8.21 o 
   5   6   0      107.82      146.05     21.23 o 
   6   6   0       75.97       83.48     20.77 o 
  -8   7   0       43.31       10.91     21.60 o 
  -7   7   0       76.40       44.89     14.73 o 
  -6   7   0       70.81       61.47     14.66 o 
  -5   7   0      254.66      282.90     21.87 o 
  -4   7   0      552.46      545.28     45.92 o 
  -3   7   0      142.29      111.02     22.80 o 
  -2   7   0       22.66       22.93     10.30 o 
  -1   7   0      385.77      403.45     48.49 o 
   0   7   0      257.14      295.44     21.23 o 
   1   7   0      122.47      118.20      8.95 o 
   2   7   0       81.22       77.44      8.94 o 
   3   7   0      227.56      219.66     15.96 o 
   4   7   0       55.04       49.14     14.13 o 
   5   7   0       31.05       40.10     15.51 o 
  -8   8   0       69.64       27.82     25.96 o 
  -7   8   0       98.99       93.91     19.27 o 
  -6   8   0       87.79      114.14     19.07 o 
  -5   8   0      105.42       84.61     16.14 o 
  -4   8   0       41.64       43.06     12.23 o 
  -3   8   0      152.56      174.53     19.78 o 
  -2   8   0       20.72       40.02     23.51 o 
  -1   8   0      281.47      290.54     23.18 o 
   0   8   0      255.52      298.97     25.38 o 
   1   8   0      101.64       93.88     14.28 o 
   2   8   0      100.01       80.24     16.82 o 
   3   8   0       17.01       18.08     11.17 o 
   4   8   0       45.36       81.38     30.11 o 
  -7   9   0       47.63       71.74     18.60 o 
  -6   9   0       96.39      118.02     19.29 o 
  -5   9   0        4.85       16.38     13.85 o 
  -4   9   0       38.41       71.49     17.74 o 
  -3   9   0      147.26      122.79     19.71 o 
  -2   9   0       74.19       97.02     28.03 o 
  -1   9   0      122.56       84.99     14.69 o 
   0   9   0       36.84       54.42     16.42 o 
   1   9   0       64.44      103.65     20.52 o 
   2   9   0       73.03       85.00     26.40 o 
   3   9   0       31.93       20.40     23.02 o 
  -5  10   0       44.12       93.38     31.09 o 
  -4  10   0       41.48       70.86     38.18 o 
  -3  10   0       43.44       41.56     16.99 o 
  -2  10   0       18.36       47.59     16.70 o 
  -1  10   0       73.43       53.06     15.40 o 
   0  10   0       23.04       29.71     14.70 o 
   1  10   0       16.99      -14.20     16.12 o 
   1 -11   1       24.65       42.61     27.49 o 
   2 -11   1       30.03       17.21     16.58 o 
   3 -11   1        9.22       14.93     16.69 o 
  -2 -10   1       34.43       77.12     36.65 o 
  -1 -10   1       16.33       35.09     16.77 o 
   0 -10   1       73.65       70.59     19.58 o 
   1 -10   1       13.87       19.20     13.47 o 
   2 -10   1       58.90       45.73     14.29 o 
   3 -10   1       44.61       17.22     14.89 o 
   4 -10   1       48.59       42.62     30.76 o 
   5 -10   1       48.69      111.38     35.56 o 
   6 -10   1       23.38       10.48     15.27 o 
  -4  -9   1       26.98       37.96     19.85 o 
  -3  -9   1       62.42       66.17     16.99 o 
  -2  -9   1       20.49       29.32     12.70 o 
  -1  -9   1       43.73       64.36     28.53 o 
   0  -9   1      231.52      256.34     38.12 o 
   1  -9   1       36.38       61.99     39.65 o 
   2  -9   1       93.12       93.64     17.46 o 
   3  -9   1       93.34      128.92     20.84 o 
   4  -9   1      158.06      153.20     22.64 o 
   5  -9   1        7.34       13.83     37.96 o 
   6  -9   1        7.18       -7.80     12.85 o 
   7  -9   1       67.65       88.45     19.81 o 
  -5  -8   1       41.39       13.74     22.14 o 
  -4  -8   1        3.53       -0.76     15.93 o 
  -3  -8   1      192.36      184.45     31.63 o 
  -2  -8   1       19.45       11.69      9.85 o 
  -1  -8   1       63.98       70.86     14.22 o 
   0  -8   1      338.20      377.74     28.16 o 
   1  -8   1      180.04      220.61     20.60 o 
   2  -8   1      397.22      438.81     28.08 o 
   3  -8   1        9.70        9.18      9.30 o 
   4  -8   1      197.10      199.31     19.51 o 
   5  -8   1       14.55       29.93     13.85 o 
   6  -8   1      133.34      128.93     19.85 o 
   7  -8   1       77.02       84.22     19.67 o 
  -6  -7   1       59.33       83.30     29.78 o 
  -5  -7   1       84.80       82.30     16.77 o 
  -4  -7   1       19.18       23.68      7.95 o 
  -3  -7   1      162.65      170.77     18.88 o 
  -2  -7   1      212.11      181.76     10.96 o 
  -1  -7   1      156.22      193.17     18.71 o 
   0  -7   1      224.18      258.89     21.54 o 
   1  -7   1      241.31      209.43     17.89 o 
   2  -7   1      215.54      223.85     29.94 o 
   3  -7   1      163.74      154.70     18.05 o 
   4  -7   1      265.41      251.76     21.48 o 
   5  -7   1      175.06      174.44     25.69 o 
   6  -7   1      462.48      447.08     36.82 o 
   7  -7   1       33.92       34.02     24.00 o 
   8  -7   1       45.06       24.54     24.76 o 
  -7  -6   1       52.83       96.10     23.47 o 
  -6  -6   1       33.78       36.66     15.42 o 
  -5  -6   1      134.11      134.61     17.91 o 
  -4  -6   1      262.18      268.63     18.89 o 
  -3  -6   1      124.27      142.91     10.68 o 
  -2  -6   1      306.59      282.02     13.54 o 
  -1  -6   1      617.74      502.44     39.78 o 
   0  -6   1      509.97      459.12     22.64 o 
   1  -6   1      259.59      264.00     17.63 o 
   2  -6   1        0.59       -1.21     13.04 o 
   3  -6   1      478.53      519.39     25.67 o 
   4  -6   1      439.40      415.16     17.56 o 
   5  -6   1      109.08      100.10     13.62 o 
   6  -6   1      340.54      354.94     28.74 o 
   7  -6   1       99.54       91.17     11.95 o 
  -7  -5   1      116.58      101.43     21.93 o 
  -6  -5   1        7.00       25.83     12.15 o 
  -5  -5   1      126.39      147.64     17.46 o 
  -4  -5   1      262.23      240.78     13.01 o 
  -3  -5   1      513.27      496.85     18.67 o 
  -2  -5   1      785.65      857.86     33.89 o 
  -1  -5   1     1227.04     1149.64     24.83 o 
   0  -5   1      899.61      808.16     48.45 o 
   1  -5   1      102.24      136.02     11.10 o 
   2  -5   1      397.67      395.67     27.65 o 
   3  -5   1      735.43      701.29     17.97 o 
   4  -5   1      218.91      234.41     12.14 o 
   5  -5   1       27.71       39.05     10.19 o 
   6  -5   1      147.90      150.29     12.54 o 
   7  -5   1      451.35      389.38     32.93 o 
   8  -5   1       60.69       64.78     16.94 o 
   9  -5   1       26.96       18.62     15.15 o 
  -8  -4   1       24.89       30.06     15.13 o 
  -7  -4   1      156.15      142.79     22.93 o 
  -6  -4   1       64.24       67.52     14.57 o 
  -5  -4   1      225.94      231.98     21.78 o 
  -4  -4   1      612.44      595.84     20.42 o 
  -3  -4   1      537.15      515.68     23.23 o 
  -2  -4   1      372.88      398.55     14.83 o 
  -1  -4   1      461.66      462.76     11.28 o 
   0  -4   1      976.86      932.22     27.22 o 
   1  -4   1     1245.86     1205.16     71.72 o 
   2  -4   1     1032.08     1071.95     26.76 o 
   3  -4   1     2699.22     2769.26     52.24 o 
   4  -4   1      503.85      530.90     20.83 o 
   5  -4   1      470.61      467.40     18.04 o 
   6  -4   1      180.47      154.22     10.61 o 
   7  -4   1      247.04      273.37     24.09 o 
   8  -4   1       85.76       95.11     19.03 o 
   9  -4   1        6.96       25.73     30.71 o 
  -8  -3   1       93.68      117.11     22.37 o 
  -7  -3   1      357.96      408.43     34.98 o 
  -6  -3   1      174.76      166.15     19.39 o 
  -5  -3   1      260.05      250.29     22.20 o 
  -4  -3   1     1554.38     1575.20     36.33 o 
  -3  -3   1      296.43      258.30      9.13 o 
  -2  -3   1        1.55        7.08      3.11 o 
  -1  -3   1      429.29      447.56     10.04 o 
   0  -3   1     1295.84     1268.05     15.44 o 
   1  -3   1     3678.72     3290.21     45.43 o 
   2  -3   1       57.24       70.27      4.76 o 
   3  -3   1     1522.45     1481.53    118.11 o 
   4  -3   1     1251.94     1232.97     28.64 o 
   5  -3   1     1315.67     1323.14     44.06 o 
   6  -3   1      370.56      325.99     27.55 o 
   7  -3   1      198.81      197.97     31.31 o 
   8  -3   1      100.30      135.76     24.16 o 
   9  -3   1       45.79       33.27     18.30 o 
  -9  -2   1       50.44       58.86     18.45 o 
  -8  -2   1       43.81       82.84     19.39 o 
  -7  -2   1      454.16      472.93     32.47 o 
  -6  -2   1      212.67      198.06     20.49 o 
  -5  -2   1      338.80      355.40     22.94 o 
  -4  -2   1     1331.77     1364.67     26.34 o 
  -3  -2   1     1898.08     1946.23     34.34 o 
  -2  -2   1     2574.93     2594.34     39.13 o 
  -1  -2   1     2027.41     2142.50     38.84 o 
   0  -2   1      129.47      172.95     10.64 o 
   1  -2   1      114.84      150.98      6.74 o 
   2  -2   1      660.02      629.85     22.68 o 
   3  -2   1     1619.98     1727.44     56.67 o 
   4  -2   1      650.63      630.67     17.22 o 
   5  -2   1      750.92      831.51     45.26 o 
   6  -2   1       33.56       39.09     17.78 o 
   7  -2   1      544.71      559.15     34.09 o 
   8  -2   1       93.07      139.21     38.40 o 
   9  -2   1      121.96      144.87     29.62 o 
  -9  -1   1       76.32       82.62     21.32 o 
  -8  -1   1       60.73       83.22     20.02 o 
  -7  -1   1       61.85       63.32     14.34 o 
  -6  -1   1      544.65      539.36     29.44 o 
  -5  -1   1      556.41      515.56     24.57 o 
  -4  -1   1     1504.64     1489.25     46.25 o 
  -3  -1   1     2131.28     2181.93     31.50 o 
  -2  -1   1      757.57      673.44     20.97 o 
  -1  -1   1     2623.67     2384.68     36.56 o 
   1  -1   1     2590.07     2629.83     31.60 o 
   2  -1   1     8206.08     8221.94     94.79 o 
   3  -1   1     2894.89     3033.89     41.50 o 
   4  -1   1       21.66       29.37     17.34 o 
   5  -1   1      324.05      320.17     27.60 o 
   6  -1   1       73.49       60.61     12.94 o 
   7  -1   1      177.32      194.66     20.63 o 
   8  -1   1      125.82      125.12     18.35 o 
   9  -1   1      147.75      141.74     26.54 o 
  -9   0   1       36.80       72.53     23.94 o 
  -8   0   1      508.35      482.09     36.32 o 
  -7   0   1       94.74      104.82     15.02 o 
  -6   0   1      784.54      824.69     36.38 o 
  -5   0   1      192.91      163.84     17.97 o 
  -4   0   1      720.78      698.35     14.13 o 
  -3   0   1      186.23      195.38     13.37 o 
  -2   0   1      508.51      575.61     20.70 o 
   1   0   1    10451.35    11651.69    148.17 o 
   2   0   1     3064.42     2748.75    101.44 o 
   3   0   1     1172.61     1344.29     39.21 o 
   4   0   1       78.56       72.76      9.46 o 
   5   0   1      272.16      239.21     18.27 o 
   6   0   1      926.45      970.81     47.38 o 
   7   0   1       99.06      113.16     23.94 o 
   8   0   1       69.42       92.24     17.98 o 
  -9   1   1       84.08       92.00     20.59 o 
  -8   1   1      396.51      420.06     32.94 o 
  -7   1   1      312.57      314.90     24.21 o 
  -6   1   1      883.61      843.15     77.84 o 
  -5   1   1      365.20      372.73     10.87 o 
  -4   1   1     1520.23     1567.62     29.79 o 
  -3   1   1       71.26       91.77      6.49 o 
  -2   1   1     1693.44     1811.21     25.43 o 
  -1   1   1     4753.38     4421.01     77.45 o 
   0   1   1     1901.47     2184.18     32.97 o 
   1   1   1       13.98       14.57      3.38 o 
   2   1   1        2.19       -4.00      4.19 o 
   3   1   1     2445.77     2334.85     87.24 o 
   4   1   1      737.51      774.01     31.66 o 
   5   1   1      453.50      400.93     24.72 o 
   6   1   1      436.71      422.32     29.66 o 
   7   1   1      170.61      149.49     33.82 o 
   8   1   1       79.32      100.65     22.34 o 
  -9   2   1      139.22      144.66     24.13 o 
  -8   2   1      294.85      310.56     26.13 o 
  -7   2   1      115.48      104.87     16.15 o 
  -6   2   1      763.60      744.09     22.59 o 
  -5   2   1      378.53      374.48     33.60 o 
  -4   2   1     2067.28     2362.66     60.59 o 
  -3   2   1      846.51      838.06     17.65 o 
  -2   2   1     3093.11     3205.06     59.69 o 
  -1   2   1     3036.06     3090.18     58.58 o 
   0   2   1     1165.94     1136.97     19.08 o 
   1   2   1      335.39      345.22      8.95 o 
   2   2   1      882.54      915.77     27.92 o 
   3   2   1     1068.13     1121.66     21.87 o 
   4   2   1      166.92      169.46     15.73 o 
   5   2   1      282.75      281.35     24.33 o 
   6   2   1      286.56      225.22     22.25 o 
   7   2   1       84.87       64.41     15.88 o 
   8   2   1      106.96       79.66     21.58 o 
  -9   3   1       50.32       78.99     18.56 o 
  -8   3   1      481.61      467.93     90.98 o 
  -7   3   1       70.99       81.82     10.44 o 
  -6   3   1       95.99      106.55      9.09 o 
  -5   3   1      177.92      180.12     21.98 o 
  -4   3   1      488.85      512.66     15.61 o 
  -3   3   1     1572.34     1492.92     38.33 o 
  -2   3   1     2174.99     2164.76     34.22 o 
  -1   3   1     2709.46     2830.51     44.87 o 
   0   3   1     2033.16     1975.17     34.76 o 
   1   3   1      506.30      492.22     13.66 o 
   2   3   1     1079.32     1127.67     43.34 o 
   3   3   1      310.59      299.46     14.75 o 
   4   3   1      111.75      148.30     29.02 o 
   5   3   1       64.67       61.96     15.41 o 
   6   3   1      409.06      448.50     34.91 o 
   7   3   1       87.15       89.39     22.33 o 
  -9   4   1       72.19      109.80     18.99 o 
  -8   4   1      198.53      230.65     22.12 o 
  -7   4   1      223.57      199.77     14.23 o 
  -6   4   1       21.65       19.46      9.52 o 
  -5   4   1      658.81      684.84     36.15 o 
  -4   4   1     1531.21      954.78    485.70 o 
  -3   4   1       92.39       71.80     10.78 o 
  -2   4   1      567.71      546.42     38.41 o 
  -1   4   1      640.10      692.17     16.08 o 
   0   4   1     1906.88     1855.23     82.50 o 
   1   4   1      288.19      248.11     21.05 o 
   2   4   1      139.04      139.78     27.49 o 
   3   4   1      540.47      496.23     24.22 o 
   4   4   1      455.92      409.82     27.55 o 
   5   4   1       99.61      101.90     17.76 o 
   6   4   1      121.08      144.38     23.11 o 
   7   4   1       61.80       54.55     18.60 o 
  -9   5   1       77.58       52.76     18.11 o 
  -8   5   1       57.06       60.26     12.16 o 
  -7   5   1      508.43      518.17     29.55 o 
  -6   5   1      206.38      229.04     25.03 o 
  -5   5   1      412.04      421.37     18.57 o 
  -4   5   1      486.56      524.17     17.86 o 
  -3   5   1      280.19      268.17     12.48 o 
  -2   5   1      730.27      746.65     75.33 o 
  -1   5   1      231.34      217.20     18.97 o 
   0   5   1      442.20      452.10     14.38 o 
   1   5   1      396.75      385.46     16.29 o 
   2   5   1      412.71      387.74     19.73 o 
   3   5   1      112.31      122.88      9.97 o 
   4   5   1      302.60      278.63     23.13 o 
   5   5   1      174.19      176.02     23.60 o 
   6   5   1       73.82       82.15     21.48 o 
  -9   6   1       52.05       44.40     27.60 o 
  -8   6   1       58.12      104.56     21.60 o 
  -7   6   1      190.86      176.65     27.16 o 
  -6   6   1       84.12       96.71     10.40 o 
  -5   6   1      486.51      451.84     18.66 o 
  -4   6   1        7.75        2.69      4.02 o 
  -3   6   1      853.16      839.77     55.14 o 
  -2   6   1      746.36      742.85     34.37 o 
  -1   6   1      355.53      312.39     20.28 o 
   0   6   1       22.42       43.98     11.08 o 
   1   6   1       33.46       33.94      6.50 o 
   2   6   1      773.50      775.01     33.47 o 
   3   6   1       25.13       18.77      8.30 o 
   4   6   1      142.50      126.47     22.04 o 
   5   6   1       79.02       72.30     23.40 o 
  -8   7   1       85.84       89.25     17.77 o 
  -7   7   1       28.61       41.54     12.34 o 
  -6   7   1       14.03        8.57     16.31 o 
  -5   7   1      634.10      598.90    106.36 o 
  -4   7   1      283.34      299.21     24.47 o 
  -3   7   1      162.86      134.39     40.36 o 
  -2   7   1       63.79       80.07     14.73 o 
  -1   7   1      304.00      302.17     22.33 o 
   0   7   1       90.50       88.98     13.44 o 
   1   7   1       72.57      103.47     10.03 o 
   2   7   1      258.57      281.27     17.06 o 
   3   7   1       65.79       68.69     11.25 o 
   4   7   1       52.09       46.71     14.74 o 
   5   7   1       20.84      -24.33     24.33 o 
  -8   8   1       51.32       48.21     18.24 o 
  -7   8   1       71.51       97.85     27.00 o 
  -6   8   1       70.35       64.07     16.15 o 
  -5   8   1      146.31      126.59     20.51 o 
  -4   8   1      168.07      530.21    239.39 o 
  -3   8   1       47.67       72.15     24.71 o 
  -2   8   1       25.95       44.42     11.42 o 
  -1   8   1      291.11      338.05     26.70 o 
   0   8   1       89.87      115.35     18.27 o 
   1   8   1      139.60      157.45     21.18 o 
   2   8   1       82.29       58.41     19.42 o 
   3   8   1       44.74       28.14     23.56 o 
  -7   9   1       67.93       29.99     17.35 o 
  -6   9   1       55.33       70.98     19.31 o 
  -5   9   1       57.37       74.82     16.80 o 
  -4   9   1       10.31       10.55     13.53 o 
  -3   9   1       70.99       67.94     15.46 o 
  -2   9   1       71.62       92.88     19.30 o 
  -1   9   1       98.36       79.24     17.60 o 
   0   9   1       49.88       58.29     17.40 o 
   1   9   1       32.36       36.88     23.40 o 
   2   9   1       63.80       82.25     30.87 o 
  -5  10   1       43.22       66.21     28.14 o 
  -4  10   1       37.20       37.39     16.33 o 
  -3  10   1       31.43       73.70     17.83 o 
  -2  10   1       39.14       37.58     13.57 o 
  -1  10   1       24.28       35.53     22.04 o 
   0  10   1       18.01       63.49     28.47 o 
  -1 -11   2       11.30       32.39     21.00 o 
   0 -11   2       25.97       -0.02     12.56 o 
   1 -11   2       16.60        7.93     20.18 o 
   2 -11   2       29.14       30.89     16.82 o 
   3 -11   2       27.53       17.18     14.36 o 
   4 -11   2        9.81       40.23     17.98 o 
  -3 -10   2       34.13       40.29     16.12 o 
  -2 -10   2       35.11       49.48     14.73 o 
  -1 -10   2       66.26       80.61     32.34 o 
   0 -10   2       29.19       13.03     13.24 o 
   1 -10   2       17.09       38.96     15.16 o 
   2 -10   2       94.46      103.04     28.36 o 
   3 -10   2       33.37       14.43     11.82 o 
   4 -10   2       23.82       -6.79     13.51 o 
   5 -10   2       49.74       73.63     29.45 o 
   6 -10   2       37.45       24.65     17.66 o 
  -4  -9   2       70.48       51.92     26.40 o 
  -3  -9   2       21.22       21.75     13.85 o 
  -2  -9   2       19.67       15.45     11.17 o 
  -1  -9   2       94.92      121.58     19.56 o 
   0  -9   2      122.21       94.71     15.85 o 
   1  -9   2       49.29       76.94     15.84 o 
   2  -9   2      134.51      115.09     30.93 o 
   3  -9   2      223.77      214.60     33.93 o 
   4  -9   2       45.46       50.73     17.34 o 
   5  -9   2       31.24       -6.22     15.49 o 
   6  -9   2       29.60       27.29     13.60 o 
   7  -9   2       25.84       33.05     19.64 o 
  -5  -8   2       11.84        3.49     18.44 o 
  -4  -8   2      184.77      155.22     18.19 o 
  -3  -8   2        8.86        2.02      8.55 o 
  -2  -8   2       42.01       28.08     12.66 o 
  -1  -8   2      105.79      112.22     15.17 o 
   0  -8   2      277.13      314.70     25.35 o 
   1  -8   2      129.72      131.59     42.22 o 
   2  -8   2       67.94       65.96     17.78 o 
   3  -8   2      723.85      710.11     51.71 o 
   4  -8   2       47.36       58.02     30.76 o 
   5  -8   2       41.81       34.79     11.24 o 
   6  -8   2       69.00      116.41     19.51 o 
   7  -8   2       99.49      116.87     30.38 o 
  -6  -7   2       66.40       48.05     16.58 o 
  -5  -7   2       59.86       56.92     14.78 o 
  -4  -7   2      165.31      158.19     15.96 o 
  -3  -7   2       87.32       83.32      9.01 o 
  -2  -7   2      244.94      188.06     10.23 o 
  -1  -7   2       35.23       27.80     10.04 o 
   0  -7   2      532.78      594.01     33.22 o 
   1  -7   2      234.16      250.80     20.20 o 
   2  -7   2      117.11      106.53     13.87 o 
   3  -7   2      190.61      193.16     18.87 o 
   4  -7   2       71.19       68.12     13.41 o 
   5  -7   2      269.57      281.80     50.02 o 
   6  -7   2      190.36      212.29     21.94 o 
   7  -7   2       97.63       84.37     15.25 o 
   8  -7   2       83.75       55.09     24.43 o 
  -7  -6   2       85.32      119.60     23.30 o 
  -6  -6   2       47.60      100.73     17.81 o 
  -5  -6   2       90.72      104.44     10.90 o 
  -4  -6   2      180.76      199.84     13.44 o 
  -3  -6   2      134.53      139.98     11.50 o 
  -2  -6   2      745.34      739.41     22.57 o 
  -1  -6   2      203.62      169.35     14.26 o 
   0  -6   2      950.09      973.91     37.25 o 
   1  -6   2      444.21      485.26     32.45 o 
   2  -6   2      390.85      416.48     22.76 o 
   3  -6   2       63.99       63.13     27.63 o 
   4  -6   2       63.65       74.64      8.82 o 
   5  -6   2      228.65      205.10     12.75 o 
   6  -6   2      240.66      258.48     15.29 o 
   7  -6   2       39.19        9.72     10.58 o 
   8  -6   2       31.30        5.13     20.94 o 
  -8  -5   2       78.92       77.98     21.97 o 
  -7  -5   2       57.13       31.62     14.34 o 
  -6  -5   2       46.59       32.06     14.05 o 
  -5  -5   2       76.32       69.34      9.05 o 
  -4  -5   2      287.76      323.98     23.06 o 
  -3  -5   2       86.77       85.08      9.20 o 
  -2  -5   2      831.73      850.47     22.00 o 
  -1  -5   2     2351.23     2467.00     44.73 o 
   0  -5   2     1099.24     1082.86     47.56 o 
   1  -5   2      181.35      169.97     10.79 o 
   2  -5   2      343.10      308.54      9.06 o 
   3  -5   2     1227.72     1167.63     40.52 o 
   4  -5   2      533.13      526.29     54.06 o 
   5  -5   2       33.53       40.73      7.10 o 
   6  -5   2      273.81      223.13     13.85 o 
   7  -5   2       54.80       53.83     13.06 o 
   8  -5   2      114.22      131.56     28.31 o 
  -8  -4   2       88.18       78.51     19.32 o 
  -7  -4   2      124.03      101.43     18.54 o 
  -6  -4   2       58.24       54.44     12.73 o 
  -5  -4   2      453.89      410.63     17.12 o 
  -4  -4   2      374.50      356.77     15.71 o 
  -3  -4   2      762.80      755.43     22.15 o 
  -2  -4   2      609.50      618.25     16.11 o 
  -1  -4   2      343.85      373.92      9.34 o 
   0  -4   2      367.06      354.28     11.56 o 
   1  -4   2      465.42      425.85      8.33 o 
   2  -4   2     1369.27     1382.48     26.64 o 
   3  -4   2      750.90      677.00     24.91 o 
   4  -4   2      890.53      954.67     26.61 o 
   5  -4   2      271.92      302.19     20.83 o 
   6  -4   2      625.72      562.14     36.09 o 
   7  -4   2      126.13      127.44     32.62 o 
   8  -4   2       92.36       77.29     18.71 o 
  -9  -3   2       28.48       17.35     17.27 o 
  -8  -3   2       76.66       68.20     16.60 o 
  -7  -3   2      292.39      370.10     63.49 o 
  -6  -3   2      225.37      229.63     21.31 o 
  -5  -3   2      815.58      875.14     34.62 o 
  -4  -3   2      325.93      309.10     11.80 o 
  -3  -3   2     1044.11     1128.75     62.51 o 
  -2  -3   2     1546.03     1613.47     59.39 o 
  -1  -3   2      868.49     1047.50     18.75 o 
   0  -3   2       13.93       13.19      2.50 o 
   1  -3   2     1471.93     1364.44     22.13 o 
   2  -3   2     1715.09     1753.43     40.93 o 
   3  -3   2        4.02       12.31      5.16 o 
   4  -3   2      410.66      415.85     13.90 o 
   5  -3   2      402.72      424.12     18.56 o 
   6  -3   2     1010.14     1061.06     64.74 o 
   7  -3   2      157.64      164.09     18.32 o 
   8  -3   2       30.34       50.64     16.39 o 
  -9  -2   2       70.24      103.31     22.96 o 
  -8  -2   2      233.48      262.73     36.82 o 
  -7  -2   2       19.35       50.90     14.17 o 
  -6  -2   2      189.70      190.55     37.85 o 
  -5  -2   2      709.50      722.54     27.42 o 
  -4  -2   2     1123.49     1183.59     25.94 o 
  -3  -2   2     1452.33     1466.36     38.03 o 
  -2  -2   2      388.39      328.89      9.13 o 
  -1  -2   2    25133.60    26265.47    302.24 o 
   0  -2   2      106.22      123.65      8.13 o 
   1  -2   2       44.85       28.68      9.08 o 
   2  -2   2      635.69      652.50     23.23 o 
   3  -2   2      575.57      555.10     15.24 o 
   4  -2   2     1858.99     1804.96     36.84 o 
   5  -2   2       85.97      114.08     14.98 o 
   6  -2   2      550.50      625.08     36.15 o 
   7  -2   2       49.77       61.07     16.54 o 
   8  -2   2       70.42       75.13     17.42 o 
  -9  -1   2       97.15      110.34     28.58 o 
  -8  -1   2      309.51      294.81     27.27 o 
  -7  -1   2       55.24       63.14     12.66 o 
  -6  -1   2      114.27      107.44     13.01 o 
  -5  -1   2     1050.20      926.25     21.28 o 
  -4  -1   2     2008.89     2084.19     38.53 o 
  -3  -1   2     1661.25     1549.44     34.42 o 
  -2  -1   2      269.73      357.93      8.19 o 
  -1  -1   2     4304.81     4089.62     34.25 o 
   0  -1   2      132.89      149.33      4.87 o 
   1  -1   2     1069.63     1189.09     19.03 o 
   2  -1   2     4249.15     4389.08     61.81 o 
   3  -1   2     3350.34     3341.56    103.20 o 
   4  -1   2      774.88      749.47     30.99 o 
   5  -1   2      105.04       89.27     22.36 o 
   6  -1   2      183.97      207.37     19.80 o 
   7  -1   2      115.16      116.45     17.92 o 
   8  -1   2      149.99      178.85     26.10 o 
 -10   0   2       68.28      111.54     21.07 o 
  -9   0   2       69.69       76.33     19.19 o 
  -8   0   2      142.85      182.15     27.38 o 
  -7   0   2      698.22      718.30     36.40 o 
  -6   0   2      632.90      591.08     17.17 o 
  -5   0   2      615.62      605.39     16.01 o 
  -4   0   2      936.37      896.10     18.57 o 
  -3   0   2      385.94      449.94     13.09 o 
  -2   0   2      326.72      352.51     14.15 o 
  -1   0   2       11.93       17.37      7.25 o 
   0   0   2      966.47     1024.71     17.25 o 
   1   0   2     5570.91     6162.46     80.89 o 
   2   0   2     1489.76     1525.21     24.01 o 
   3   0   2     1337.60     1300.98    109.19 o 
   4   0   2      121.13      126.55     13.04 o 
   5   0   2      541.85      522.11     31.35 o 
   6   0   2      153.62      139.15     19.03 o 
   7   0   2      191.80      201.60     25.84 o 
   8   0   2      160.31      147.68     28.96 o 
 -10   1   2       65.00       72.71     18.90 o 
  -9   1   2       83.39       72.67     26.02 o 
  -8   1   2      187.54      179.00     21.54 o 
  -7   1   2      311.07      276.64     20.06 o 
  -6   1   2      689.15      682.74     21.78 o 
  -5   1   2     1155.65     1195.99     27.47 o 
  -4   1   2     1037.25     1036.67     22.51 o 
  -3   1   2     1870.99     1976.96     43.74 o 
  -2   1   2       92.12      105.79      3.85 o 
  -1   1   2     3828.41     3951.92     49.55 o 
   0   1   2     1179.36     1248.94     57.00 o 
   1   1   2     1931.63     2009.00     33.14 o 
   2   1   2      794.83      841.82     32.37 o 
   3   1   2       32.91       29.88      7.35 o 
   4   1   2      477.22      439.52     22.38 o 
   5   1   2      934.77      944.02     72.27 o 
   6   1   2      169.48      152.09     20.05 o 
   7   1   2       94.15       79.92     19.80 o 
   8   1   2       51.38       31.31     18.34 o 
 -10   2   2       33.51       45.21     19.30 o 
  -9   2   2      112.03      122.41     20.14 o 
  -8   2   2      284.47      298.45     28.47 o 
  -7   2   2      147.27      153.25     19.49 o 
  -6   2   2      651.82      653.58     43.42 o 
  -5   2   2     1140.20     1245.22     31.43 o 
  -4   2   2       96.36       97.89      6.36 o 
  -3   2   2      737.03      737.45     15.91 o 
  -2   2   2     1572.48     1616.68     48.71 o 
  -1   2   2     2192.91     2118.41     43.40 o 
   0   2   2     1351.91     1260.91     24.99 o 
   1   2   2      291.61      244.21     14.93 o 
   2   2   2     2286.25     2536.50     57.47 o 
   3   2   2      601.11      586.23     29.77 o 
   4   2   2       36.16       38.41     11.75 o 
   5   2   2      492.63      529.54     65.07 o 
   6   2   2       94.46       92.27     17.40 o 
   7   2   2      119.11       95.72     21.86 o 
 -10   3   2       99.54       89.31     22.83 o 
  -9   3   2      173.56      155.56     23.40 o 
  -8   3   2      263.41      318.53     28.96 o 
  -7   3   2      154.86      189.15     17.25 o 
  -6   3   2      327.19      350.90     16.14 o 
  -5   3   2      472.13      464.84     24.45 o 
  -4   3   2       35.73       31.87      4.79 o 
  -3   3   2      229.19      200.09     12.13 o 
  -2   3   2     4082.73     4397.44     75.41 o 
  -1   3   2      780.74      722.20     17.36 o 
   0   3   2     1567.85     1618.57     72.09 o 
   1   3   2      445.02      401.14     13.24 o 
   2   3   2      611.83      621.99     24.45 o 
   3   3   2      703.88      587.64     18.10 o 
   4   3   2       15.02       -0.91      8.44 o 
   5   3   2      276.83      276.38     29.04 o 
   6   3   2       62.35      107.88     22.15 o 
   7   3   2       76.57       62.68     32.73 o 
  -9   4   2       96.10      103.89     32.56 o 
  -8   4   2      268.52      289.93     21.52 o 
  -7   4   2       99.14      111.10     10.95 o 
  -6   4   2       61.57       72.27      9.43 o 
  -5   4   2      747.17      768.08     25.69 o 
  -4   4   2      599.15      587.01     18.62 o 
  -3   4   2      792.77      733.30     19.69 o 
  -2   4   2      993.60      999.73     23.29 o 
  -1   4   2      205.30      254.46     10.35 o 
   0   4   2      806.18      907.95     24.94 o 
   1   4   2      484.06      486.50     17.63 o 
   2   4   2      653.42      720.35     51.87 o 
   3   4   2      106.08       95.69      8.56 o 
   4   4   2      167.44      181.96     19.85 o 
   5   4   2      206.67      181.88     35.73 o 
   6   4   2       94.81      121.63     21.20 o 
  -9   5   2       50.50       93.56     25.53 o 
  -8   5   2      209.05      216.00     18.00 o 
  -7   5   2       88.47      108.51     14.62 o 
  -6   5   2      316.00      315.90     29.39 o 
  -5   5   2      535.09      509.39     38.56 o 
  -4   5   2      210.37      194.73     17.61 o 
  -3   5   2       94.72       95.80      7.17 o 
  -2   5   2      604.03      563.58     21.15 o 
  -1   5   2      487.25      510.38     34.14 o 
   0   5   2      424.89      412.88     21.34 o 
   1   5   2      136.20      121.36     10.51 o 
   2   5   2      397.38      405.86     21.23 o 
   3   5   2      156.85      185.37     32.71 o 
   4   5   2      127.81      152.49     22.24 o 
   5   5   2      106.91      124.68     23.20 o 
   6   5   2       78.94       76.24     23.35 o 
  -8   6   2      148.73      134.32     19.62 o 
  -7   6   2       42.03       33.77     21.87 o 
  -6   6   2      281.58      264.60     25.55 o 
  -5   6   2      112.19      115.83     28.69 o 
  -4   6   2      353.26      329.57     37.10 o 
  -3   6   2       97.98       83.34     12.67 o 
  -2   6   2      926.91      853.44     98.36 o 
  -1   6   2      331.98      243.28     40.82 o 
   0   6   2       92.17      104.43     11.27 o 
   1   6   2      150.87      140.92     16.25 o 
   2   6   2       14.44       36.93      8.29 o 
   3   6   2      171.48      176.22     28.74 o 
   4   6   2       98.12      125.91     32.40 o 
   5   6   2       63.31       32.31     18.68 o 
  -8   7   2       42.17       34.49     15.42 o 
  -7   7   2       87.33       68.99     16.70 o 
  -6   7   2       49.25       47.69     13.76 o 
  -5   7   2      115.85       99.45     16.53 o 
  -4   7   2      457.64      483.96     72.16 o 
  -3   7   2      202.26      191.55     18.40 o 
  -2   7   2      409.24      458.63     30.01 o 
  -1   7   2       27.68       47.10     13.11 o 
   0   7   2       66.40       78.68      9.16 o 
   1   7   2      237.00      234.40     26.21 o 
   2   7   2       92.65       94.50     14.11 o 
   3   7   2       48.29       80.76     24.33 o 
   4   7   2       41.49       48.65     27.60 o 
  -7   8   2       84.23       91.27     25.63 o 
  -6   8   2       62.19       77.49     17.09 o 
  -5   8   2       94.42       72.29     17.45 o 
  -4   8   2      123.42      151.61     19.15 o 
  -3   8   2       17.22       40.12     16.42 o 
  -2   8   2      151.30       98.20     23.13 o 
  -1   8   2       58.09      112.97     25.31 o 
   0   8   2      102.82      101.15     17.97 o 
   1   8   2      116.56      118.36     20.30 o 
   2   8   2       77.92       73.63     29.02 o 
   3   8   2       37.35      -21.71     24.43 o 
  -6   9   2      104.59      107.56     51.76 o 
  -5   9   2       33.36       35.89     19.42 o 
  -4   9   2       42.53       39.10     31.47 o 
  -3   9   2       28.79       33.01     15.12 o 
  -2   9   2       52.08       66.04     17.83 o 
  -1   9   2       51.33       58.54     22.63 o 
   0   9   2       21.61       20.22     14.96 o 
   1   9   2       68.64       54.37     21.44 o 
  -4  10   2       14.84       -4.25     17.45 o 
  -3  10   2       51.27       63.48     17.53 o 
  -2  10   2       51.93       68.45     55.14 o 
  -1 -11   3       60.10       28.91     16.52 o 
   0 -11   3        9.26       20.08     16.31 o 
   1 -11   3       27.54       36.89     14.90 o 
   2 -11   3       10.50      -10.12     18.44 o 
   3 -11   3       30.19        7.32     13.63 o 
   4 -11   3       27.70       20.75     17.34 o 
  -3 -10   3       12.73        2.29     17.34 o 
  -2 -10   3       35.33       31.55     14.93 o 
  -1 -10   3       96.91      100.84     18.29 o 
   0 -10   3       10.74       -4.88     11.29 o 
   1 -10   3       99.97       94.25     17.01 o 
   2 -10   3       13.14       25.55     14.23 o 
   3 -10   3       87.20      104.11     20.21 o 
   4 -10   3       16.02       17.53     13.57 o 
   5 -10   3       48.44       12.65     21.05 o 
  -5  -9   3       10.28       19.42     22.58 o 
  -4  -9   3       47.86       86.37     41.02 o 
  -3  -9   3       56.27       64.06     16.95 o 
  -2  -9   3       44.37       44.34     13.16 o 
  -1  -9   3       67.11       76.86     21.49 o 
   0  -9   3       14.15       13.53     14.51 o 
   1  -9   3      132.93      161.12     22.96 o 
   2  -9   3      148.29      176.66     22.54 o 
   3  -9   3      136.63      117.28     19.63 o 
   4  -9   3       46.21       67.67     17.34 o 
   5  -9   3      162.61      150.76     26.18 o 
   6  -9   3       24.59       44.69     41.62 o 
  -6  -8   3       33.31       12.98     22.25 o 
  -5  -8   3      109.60       94.47     28.69 o 
  -4  -8   3       53.23       40.84     11.82 o 
  -3  -8   3       85.66      117.95     17.05 o 
  -2  -8   3       39.99       15.93     16.91 o 
  -1  -8   3      114.45      115.40     15.76 o 
   0  -8   3      139.49      171.07     18.07 o 
   1  -8   3       38.41       49.61     11.64 o 
   2  -8   3      274.38      330.89     25.13 o 
   3  -8   3      156.23      153.35     19.03 o 
   4  -8   3       89.95       97.62     14.52 o 
   5  -8   3      185.29      200.23     21.15 o 
   6  -8   3       21.31       30.80     13.28 o 
   7  -8   3       77.62       89.78     31.85 o 
  -7  -7   3       10.09      -10.02     12.69 o 
  -6  -7   3       77.92      115.07     25.63 o 
  -5  -7   3      154.10      127.60     13.51 o 
  -4  -7   3      111.05      110.40     11.45 o 
  -3  -7   3      154.33      200.00     28.96 o 
  -2  -7   3      125.18      113.44      8.13 o 
  -1  -7   3      369.46      364.40     25.03 o 
   0  -7   3      111.20      128.74     14.61 o 
   1  -7   3      202.09      190.90     16.09 o 
   2  -7   3      468.04      399.79     23.64 o 
   3  -7   3      151.77      154.62     17.70 o 
   4  -7   3       15.99       -4.91     14.73 o 
   5  -7   3       87.29       83.06     13.68 o 
   6  -7   3      179.11      195.21     20.86 o 
   7  -7   3       80.70       72.00     22.69 o 
  -7  -6   3       27.40        5.84     24.00 o 
  -6  -6   3      154.77      181.81     49.69 o 
  -5  -6   3      149.10      199.83     24.71 o 
  -4  -6   3       28.43       50.83      9.02 o 
  -3  -6   3      145.17      165.57     11.23 o 
  -2  -6   3      269.36      253.99     11.12 o 
  -1  -6   3      795.52      718.69     26.47 o 
   0  -6   3      469.35      437.98     33.54 o 
   1  -6   3      603.90      570.71     40.80 o 
   2  -6   3     1137.93     1143.22     45.08 o 
   3  -6   3      135.59      125.29      7.50 o 
   4  -6   3       56.15       67.36      7.64 o 
   5  -6   3      160.16      197.78     42.65 o 
   6  -6   3      190.43      185.28     13.89 o 
   7  -6   3       65.46       39.82     18.22 o 
   8  -6   3        9.92      -17.45     23.56 o 
  -8  -5   3      170.76      145.42     24.71 o 
  -7  -5   3       44.50       46.47     16.53 o 
  -6  -5   3       46.28       43.38     13.73 o 
  -5  -5   3      285.45      313.52     24.84 o 
  -4  -5   3       77.12       63.69     10.41 o 
  -3  -5   3      130.86      107.90     12.29 o 
  -2  -5   3      473.26      471.03     14.37 o 
  -1  -5   3      771.22      721.51     37.40 o 
   0  -5   3     2052.46     2089.98     36.56 o 
   1  -5   3       99.42       80.67      8.34 o 
   2  -5   3      649.65      629.04     27.93 o 
   3  -5   3      397.70      391.40     14.84 o 
   4  -5   3      425.91      462.56     19.12 o 
   5  -5   3      422.39      444.86     19.55 o 
   6  -5   3      118.73      106.84     15.50 o 
   7  -5   3       94.91      102.72     23.62 o 
   8  -5   3       40.79        6.65     17.07 o 
  -9  -4   3       34.17       18.42     16.77 o 
  -8  -4   3      221.97      258.61     32.67 o 
  -7  -4   3       64.04       73.94     15.29 o 
  -6  -4   3       97.64       73.40     17.85 o 
  -5  -4   3      452.50      452.38     18.58 o 
  -4  -4   3      635.56      639.67     20.83 o 
  -3  -4   3      390.28      402.49     14.00 o 
  -2  -4   3      844.78      962.26     22.98 o 
  -1  -4   3      598.38      641.69     21.92 o 
   0  -4   3      566.27      543.18     12.62 o 
   1  -4   3      236.01      233.89      9.10 o 
   2  -4   3      490.18      479.22     32.73 o 
   3  -4   3      830.33      773.81     24.60 o 
   4  -4   3      551.94      569.05     20.16 o 
   5  -4   3       42.74       50.97      7.29 o 
   6  -4   3      359.55      361.61     27.87 o 
   7  -4   3      170.42      197.20     25.01 o 
   8  -4   3      127.66       93.44     23.38 o 
  -9  -3   3       29.14       12.25     14.50 o 
  -8  -3   3       54.15       69.08     18.33 o 
  -7  -3   3      221.84      272.10     25.70 o 
  -6  -3   3      377.68      414.44     17.37 o 
  -5  -3   3      348.51      335.95     15.03 o 
  -4  -3   3      531.77      513.26     21.63 o 
  -3  -3   3      578.78      574.83     16.28 o 
  -2  -3   3     2626.24     2830.62     50.29 o 
  -1  -3   3      745.73      855.99     51.32 o 
   0  -3   3     1129.09     1165.37     28.47 o 
   1  -3   3     2448.63     2366.93     54.26 o 
   2  -3   3      737.31      745.52     18.32 o 
   3  -3   3        9.64        7.14      5.29 o 
   4  -3   3      528.13      511.58     19.31 o 
   5  -3   3      235.44      221.14     18.61 o 
   6  -3   3      265.92      252.11     35.56 o 
   7  -3   3      130.66      116.06     37.52 o 
   8  -3   3      147.01      165.30     23.07 o 
  -9  -2   3      206.53      177.90     24.54 o 
  -8  -2   3       27.08       28.82     18.22 o 
  -7  -2   3      303.96      297.33     22.70 o 
  -6  -2   3       88.00       72.53      6.63 o 
  -5  -2   3      220.23      196.85     14.00 o 
  -4  -2   3      621.92      646.09     36.00 o 
  -3  -2   3      841.48      830.84     18.76 o 
  -2  -2   3     9172.87     9138.52    127.11 o 
  -1  -2   3       31.32       29.40     11.97 o 
   0  -2   3     1988.11     2063.15     33.08 o 
   1  -2   3     1134.71     1152.01     22.83 o 
   2  -2   3      764.35      822.89     18.51 o 
   3  -2   3       22.38       25.98      4.55 o 
   4  -2   3      357.39      306.21     22.57 o 
   5  -2   3     1696.10     1690.19     69.90 o 
   6  -2   3      149.20      157.88     20.82 o 
   7  -2   3       33.66       47.51     15.38 o 
   8  -2   3       66.04       88.15     22.10 o 
 -10  -1   3       46.74       23.89     16.55 o 
  -9  -1   3      272.57      247.28     27.86 o 
  -8  -1   3       82.50      103.91     18.44 o 
  -7  -1   3      200.57      175.02     18.00 o 
  -6  -1   3       91.23       73.43     10.50 o 
  -5  -1   3     1754.63     1775.40     39.08 o 
  -4  -1   3      731.12      734.09     18.34 o 
  -3  -1   3      503.23      533.96     17.82 o 
  -2  -1   3     5081.69     5233.13     70.31 o 
  -1  -1   3      482.16      393.44     12.06 o 
   0  -1   3       64.76       58.73      6.17 o 
   1  -1   3        3.25       11.92      3.97 o 
   2  -1   3     3070.08     3139.97    105.22 o 
   3  -1   3     1646.51     1601.71     42.88 o 
   4  -1   3      527.44      551.81     28.58 o 
   5  -1   3      300.45      293.50     23.22 o 
   6  -1   3      159.54      144.41     28.03 o 
   7  -1   3       91.17      104.53     20.39 o 
   8  -1   3       58.38       47.72     28.80 o 
 -10   0   3       93.37      137.10     27.98 o 
  -9   0   3      206.05      202.31     22.61 o 
  -8   0   3       55.06       49.17     13.46 o 
  -7   0   3      404.46      371.55     25.32 o 
  -6   0   3      285.23      267.19     12.66 o 
  -5   0   3     2145.51     2151.94     60.13 o 
  -4   0   3      788.45      799.58     34.04 o 
  -3   0   3      406.80      439.84     10.80 o 
  -2   0   3      810.86      904.03     18.24 o 
  -1   0   3     1454.65     1484.98     18.88 o 
   0   0   3      897.66      902.26     16.63 o 
   1   0   3     1007.34     1002.42     20.59 o 
   2   0   3     2057.19     2075.17     42.79 o 
   3   0   3      400.10      400.51     34.29 o 
   4   0   3      739.21      799.78     36.33 o 
   5   0   3      138.26      114.21     15.98 o 
   6   0   3      113.10      108.64     19.43 o 
   7   0   3      179.51      150.77     22.52 o 
 -10   1   3       22.56       26.74     15.12 o 
  -9   1   3      206.32      232.18     26.22 o 
  -8   1   3       26.53       45.62     11.73 o 
  -7   1   3      464.80      441.03     25.74 o 
  -6   1   3      586.43      591.01     27.83 o 
  -5   1   3      406.15      406.58     13.88 o 
  -4   1   3     1276.26     1364.42     39.12 o 
  -3   1   3     2237.90     2245.29     37.22 o 
  -2   1   3      990.68     1038.17     19.06 o 
  -1   1   3      223.36      223.72      6.91 o 
   0   1   3       90.79       40.98     10.69 o 
   1   1   3     2670.31     2794.10     52.67 o 
   2   1   3     1002.17      951.79     24.73 o 
   3   1   3       91.61       78.10      5.48 o 
   4   1   3      276.35      302.67     21.84 o 
   5   1   3      645.99      666.66     39.01 o 
   6   1   3      140.11      192.32     25.49 o 
   7   1   3       92.27      116.10     24.80 o 
 -10   2   3       18.15       28.14     14.59 o 
  -9   2   3      164.72      157.76     40.52 o 
  -8   2   3      142.10      156.79     15.42 o 
  -7   2   3      171.97      212.91     18.63 o 
  -6   2   3     1018.62     1058.52     37.22 o 
  -5   2   3     1525.80     1534.08     38.40 o 
  -4   2   3      125.88       16.70     17.13 o 
  -3   2   3      499.91      522.65     23.24 o 
  -2   2   3      285.97      280.20      8.57 o 
  -1   2   3     2383.78     2525.38     59.92 o 
   0   2   3      608.92      563.78     16.28 o 
   1   2   3      631.73      619.29     18.37 o 
   2   2   3      735.87      704.46     20.08 o 
   3   2   3      425.18      426.19     41.29 o 
   4   2   3      164.65      201.68     18.50 o 
   5   2   3      202.24      159.75     18.66 o 
   6   2   3      108.41      100.38     21.74 o 
   7   2   3       43.42       49.50     20.67 o 
 -10   3   3       72.54       83.81     46.85 o 
  -9   3   3      151.38      151.65     36.00 o 
  -8   3   3      404.17      401.24     23.08 o 
  -7   3   3      126.26      133.34     11.61 o 
  -6   3   3      233.67      246.35     14.12 o 
  -5   3   3      612.17      653.24     21.72 o 
  -4   3   3      113.08      101.87      8.97 o 
  -3   3   3      709.20      733.20     31.69 o 
  -2   3   3      382.70      351.13     14.96 o 
  -1   3   3     2356.95     2612.52     53.88 o 
   0   3   3     1081.45     1079.15     28.02 o 
   1   3   3      700.67      716.79     28.87 o 
   2   3   3      221.85      250.09     16.81 o 
   3   3   3      352.11      338.79     15.59 o 
   4   3   3      247.55      230.86     24.82 o 
   5   3   3       65.96       58.87     16.99 o 
   6   3   3       60.00       70.59     21.87 o 
 -10   4   3       78.36       92.13     23.16 o 
  -9   4   3       79.97       90.92     19.03 o 
  -8   4   3      173.93      194.34     22.48 o 
  -7   4   3      160.18      171.61     14.50 o 
  -6   4   3      533.88      531.00     21.48 o 
  -5   4   3        3.23       16.97      6.30 o 
  -4   4   3      532.91      551.49     18.86 o 
  -3   4   3     1159.53     1255.94    102.76 o 
  -2   4   3      364.78      351.32     13.80 o 
  -1   4   3      189.47      211.15     11.46 o 
   0   4   3       95.16      112.83      9.81 o 
   1   4   3     1588.00     1748.82     50.44 o 
   2   4   3       99.23      130.73     17.80 o 
   3   4   3      289.88      273.14     14.41 o 
   4   4   3      166.08      139.86     29.67 o 
   5   4   3      123.00      161.49     26.11 o 
   6   4   3       56.01       27.76     19.36 o 
  -9   5   3       88.64      100.20     21.03 o 
  -8   5   3       90.68      104.86     16.31 o 
  -7   5   3       83.17       86.57     11.21 o 
  -6   5   3      972.67      982.65     35.47 o 
  -5   5   3      172.72      169.88     22.21 o 
  -4   5   3      142.92      141.11     10.50 o 
  -3   5   3      285.27      297.82     19.03 o 
  -2   5   3      278.42      241.03     12.53 o 
  -1   5   3      175.84      184.65     12.46 o 
   0   5   3      184.26      170.21     11.85 o 
   1   5   3      622.46      640.27     26.37 o 
   2   5   3       52.92       56.88      9.82 o 
   3   5   3       91.59       76.75     16.70 o 
   4   5   3       67.83       92.16     18.37 o 
   5   5   3      145.10      183.40     29.85 o 
  -9   6   3       77.19       21.16     18.98 o 
  -8   6   3      112.29       80.15     17.89 o 
  -7   6   3       45.69       64.10     11.87 o 
  -6   6   3      160.69      142.95     21.00 o 
  -5   6   3      336.64      307.39     19.36 o 
  -4   6   3       70.95       65.52     11.89 o 
  -3   6   3      266.79      251.27     16.85 o 
  -2   6   3      795.06      776.40     41.78 o 
  -1   6   3      200.73      212.77     14.77 o 
   0   6   3      214.91      197.79     15.66 o 
   1   6   3       83.19       80.23     11.15 o 
   2   6   3       65.05       57.93     10.38 o 
   3   6   3       61.06       77.84     25.85 o 
   4   6   3       25.19       27.77     17.25 o 
  -8   7   3       62.67       54.42     17.86 o 
  -7   7   3       22.00       11.10     12.11 o 
  -6   7   3       64.82       60.93     14.80 o 
  -5   7   3       67.20       87.08     33.93 o 
  -4   7   3      140.01      137.11     22.20 o 
  -3   7   3      184.84      204.90     21.73 o 
  -2   7   3      299.22      306.19     24.24 o 
  -1   7   3      128.29      118.61     41.56 o 
   0   7   3       62.23       62.04     10.13 o 
   1   7   3      109.72      113.64     13.61 o 
   2   7   3       66.84       70.44     16.86 o 
   3   7   3       84.11      109.41     28.58 o 
  -7   8   3       35.65       33.09     16.25 o 
  -6   8   3       73.92       48.39     16.15 o 
  -5   8   3       50.56       43.95     22.25 o 
  -4   8   3       84.47      103.24     19.16 o 
  -3   8   3       78.04       83.24     22.58 o 
  -2   8   3       18.99       29.68     13.64 o 
  -1   8   3       38.99       38.71     24.27 o 
   0   8   3       88.14      131.33     26.78 o 
   1   8   3       85.00       94.53     20.73 o 
  -6   9   3       50.03       62.86     34.58 o 
  -5   9   3       65.18       40.52     18.60 o 
  -4   9   3       42.55       37.81     15.95 o 
  -3   9   3       61.87       87.33     47.56 o 
  -2   9   3       55.61       60.79     50.40 o 
  -1   9   3        7.97       10.25     13.73 o 
  -2 -11   4       39.23       68.32     20.40 o 
  -1 -11   4       17.20        3.74     13.64 o 
   0 -11   4       23.04       50.12     17.13 o 
   1 -11   4       41.50       41.40     15.03 o 
   2 -11   4       37.12       62.91     25.20 o 
   3 -11   4        2.39       20.08     21.05 o 
   4 -11   4       16.93       -0.83     17.13 o 
  -4 -10   4        2.54       -3.89     12.16 o 
  -3 -10   4       15.65       17.09     14.87 o 
  -2 -10   4       64.59      112.03     20.34 o 
  -1 -10   4       71.79       64.98     15.76 o 
   0 -10   4       38.21       33.06     27.65 o 
   1 -10   4        2.41       23.92     12.21 o 
   2 -10   4      192.38      204.35     23.83 o 
   3 -10   4       13.98      -12.22     12.22 o 
   4 -10   4       36.70       55.78     18.49 o 
   5 -10   4       30.14       54.54     26.51 o 
  -5  -9   4       62.98       72.10     28.36 o 
  -4  -9   4       22.37       37.02     25.42 o 
  -3  -9   4       54.68       69.08     33.11 o 
  -2  -9   4       43.24       76.30     15.60 o 
  -1  -9   4      122.28      123.13     18.58 o 
   0  -9   4       37.61       55.17     14.88 o 
   1  -9   4        5.80       23.60     10.88 o 
   2  -9   4      155.63      211.14     20.83 o 
   3  -9   4       59.88       97.46     20.07 o 
   4  -9   4      144.82      127.26     21.49 o 
   5  -9   4       41.64       61.70     20.84 o 
   6  -9   4       45.99       15.51     12.90 o 
  -6  -8   4       21.61      -16.36     21.60 o 
  -5  -8   4       54.22       53.73     10.40 o 
  -4  -8   4      104.64      104.78     14.08 o 
  -3  -8   4      262.86      282.24     34.53 o 
  -2  -8   4       24.68       59.39     12.60 o 
  -1  -8   4       84.65       86.83     15.17 o 
   0  -8   4       68.66       62.18     14.73 o 
   1  -8   4      236.43      246.67     19.49 o 
   2  -8   4       76.49       93.80     14.68 o 
   3  -8   4       32.40       69.42     14.89 o 
   4  -8   4      218.27      201.54     44.67 o 
   5  -8   4       95.75       99.71     20.56 o 
   6  -8   4       21.40       13.59     12.52 o 
   7  -8   4       14.77        4.25     20.18 o 
  -7  -7   4       26.42       22.68     36.93 o 
  -6  -7   4       58.45       62.51     16.13 o 
  -5  -7   4      144.50      149.65     19.41 o 
  -4  -7   4       97.08      110.82     11.40 o 
  -3  -7   4      220.93      248.83     14.65 o 
  -2  -7   4      220.16      226.55     24.84 o 
  -1  -7   4      151.86      132.49     14.69 o 
   0  -7   4      116.77      112.65     13.42 o 
   1  -7   4      298.21      307.96     21.99 o 
   2  -7   4      396.35      346.87     40.47 o 
   3  -7   4      178.75      153.66     16.99 o 
   4  -7   4       82.17       95.58     15.32 o 
   5  -7   4      167.49      135.91     28.47 o 
   6  -7   4       12.26       41.41     13.65 o 
   7  -7   4       60.00       74.94     24.43 o 
  -8  -6   4       17.94       35.97     16.08 o 
  -7  -6   4       39.09       51.39     16.59 o 
  -6  -6   4      221.47      183.25     15.33 o 
  -5  -6   4      168.61      163.24     14.00 o 
  -4  -6   4       72.01       98.80     10.99 o 
  -3  -6   4       52.39       66.59      8.06 o 
  -2  -6   4      209.94      254.15     42.16 o 
  -1  -6   4      365.96      361.19     13.57 o 
   0  -6   4      270.59      245.45     13.42 o 
   1  -6   4      728.11      667.09     62.67 o 
   2  -6   4      485.41      479.30     16.94 o 
   3  -6   4      375.18      366.85     16.26 o 
   4  -6   4       36.43       50.96     10.21 o 
   5  -6   4      362.32      369.99     33.32 o 
   6  -6   4       72.70       69.15     14.31 o 
   7  -6   4       53.03       41.14     15.42 o 
  -8  -5   4      108.51      114.73     21.87 o 
  -7  -5   4      107.42       91.46     15.67 o 
  -6  -5   4      305.18      311.95     17.65 o 
  -5  -5   4       34.02       39.07     13.21 o 
  -4  -5   4       98.89       85.33      9.37 o 
  -3  -5   4      471.89      450.02     24.74 o 
  -2  -5   4      364.15      403.89     14.33 o 
  -1  -5   4      283.18      270.01      9.62 o 
   0  -5   4      399.81      429.04     13.14 o 
   1  -5   4     1559.18     1604.10     36.19 o 
   2  -5   4      114.67      116.13      7.54 o 
   3  -5   4      327.51      321.72     14.89 o 
   4  -5   4       90.59      102.01     12.73 o 
   5  -5   4      540.85      536.06     23.79 o 
   6  -5   4      132.02      125.61     19.86 o 
   7  -5   4       14.67       16.19     18.38 o 
  -9  -4   4      110.03      147.34     45.82 o 
  -8  -4   4       46.82       91.50     23.07 o 
  -7  -4   4      105.43      140.81     16.82 o 
  -6  -4   4      282.75      288.62     15.04 o 
  -5  -4   4      322.32      332.49     16.06 o 
  -4  -4   4      458.49      450.47     18.41 o 
  -3  -4   4      189.10      169.72     10.03 o 
  -2  -4   4     2429.58     2431.79     48.93 o 
  -1  -4   4       74.05       82.66      7.31 o 
   0  -4   4      632.16      656.79     23.31 o 
   1  -4   4      933.94      946.68     43.85 o 
   2  -4   4      171.90      152.88     10.91 o 
   3  -4   4     1144.39     1178.25     33.70 o 
   4  -4   4       80.02       55.12      7.61 o 
   5  -4   4      442.46      430.22     25.76 o 
   6  -4   4       28.96       30.43     13.91 o 
   7  -4   4       86.60      114.30     26.89 o 
  -9  -3   4      135.06      115.33     21.35 o 
  -8  -3   4       51.82       77.09     32.67 o 
  -7  -3   4       61.55       82.48     15.87 o 
  -6  -3   4      451.40      468.53     31.70 o 
  -5  -3   4      555.97      601.46     21.59 o 
  -4  -3   4      382.07      362.20     13.74 o 
  -3  -3   4        3.07        3.30      3.84 o 
  -2  -3   4     2531.73     2598.69     49.80 o 
  -1  -3   4      891.80      932.32     19.43 o 
   0  -3   4     1417.17     1486.97     29.85 o 
   1  -3   4     1369.97     1427.27     31.57 o 
   2  -3   4      440.58      449.08     23.25 o 
   3  -3   4      462.03      480.30     17.12 o 
   4  -3   4       37.06       38.68      7.83 o 
   5  -3   4      353.45      365.44     57.54 o 
   6  -3   4      148.63      163.21     20.40 o 
   7  -3   4      219.36      217.35     26.74 o 
 -10  -2   4       64.40       81.58     21.84 o 
  -9  -2   4       45.25       75.57     18.51 o 
  -8  -2   4      281.30      276.30     25.99 o 
  -7  -2   4      138.83       98.44     16.50 o 
  -6  -2   4      275.84      284.27     30.31 o 
  -5  -2   4      107.74      120.68      9.06 o 
  -4  -2   4       85.02       98.53      7.73 o 
  -3  -2   4     1986.71     2080.81     38.43 o 
  -2  -2   4     2554.57     2560.99     71.11 o 
  -1  -2   4     1486.55     1349.37     35.35 o 
   0  -2   4     1680.46     1640.49     30.48 o 
   1  -2   4      603.22      583.81     16.16 o 
   2  -2   4      515.29      513.68     16.27 o 
   3  -2   4       95.12      106.52      7.16 o 
   4  -2   4      390.03      367.52     29.87 o 
   5  -2   4      205.93      195.43     44.40 o 
   6  -2   4      258.16      255.88     27.57 o 
   7  -2   4      167.41      197.90     25.46 o 
 -10  -1   4       90.18       89.44     22.25 o 
  -9  -1   4       83.98       89.60     16.99 o 
  -8  -1   4      276.12      280.47     22.45 o 
  -7  -1   4      157.35      149.64     18.67 o 
  -6  -1   4      252.02      222.67     20.73 o 
  -5  -1   4      310.54      295.69     11.85 o 
  -4  -1   4     1511.97     1494.86     41.86 o 
  -3  -1   4      752.16      826.30     32.99 o 
  -2  -1   4     2457.74     2450.29    101.56 o 
  -1  -1   4      435.30      409.36     17.98 o 
   0  -1   4     1519.58     1515.81     27.65 o 
   1  -1   4     1065.43     1151.93     26.24 o 
   2  -1   4       60.61       46.49      5.26 o 
   3  -1   4      757.22      722.25     20.65 o 
   4  -1   4     1222.57     1249.97     58.09 o 
   5  -1   4      148.42      141.08     28.53 o 
   6  -1   4       74.27       76.74     16.09 o 
   7  -1   4       44.13       39.51     18.36 o 
 -10   0   4       95.70       81.13     25.53 o 
  -9   0   4      160.30      167.83     19.85 o 
  -8   0   4      158.43      159.83     18.64 o 
  -7   0   4      200.24      216.48     29.89 o 
  -6   0   4      561.59      553.52     29.61 o 
  -5   0   4      218.80      200.51     17.48 o 
  -4   0   4     1889.01     1865.42     35.61 o 
  -3   0   4      499.44      517.94     35.83 o 
  -2   0   4      749.43      736.25     23.06 o 
  -1   0   4      376.50      408.30      9.41 o 
   0   0   4      175.77      178.92     10.34 o 
   1   0   4     2030.20     2243.74     45.65 o 
   2   0   4      434.18      361.27     11.90 o 
   3   0   4      265.59      239.25     18.78 o 
   4   0   4      912.60     1054.10    112.74 o 
   5   0   4      117.19      125.35     17.30 o 
   6   0   4      150.59      173.69     22.55 o 
   7   0   4       80.57       91.72     23.69 o 
 -10   1   4      140.00      184.04     33.54 o 
  -9   1   4       57.41       60.33     15.95 o 
  -8   1   4       19.86       41.34      8.16 o 
  -7   1   4      248.20      238.97     13.96 o 
  -6   1   4      977.99      990.66     29.83 o 
  -5   1   4      359.97      320.17     12.11 o 
  -4   1   4      686.67      626.22     25.90 o 
  -3   1   4     3989.34     3918.14     61.07 o 
  -2   1   4      805.53      705.89     22.42 o 
  -1   1   4      304.71      298.45      9.25 o 
   0   1   4       81.79       72.99      7.68 o 
   1   1   4      400.90      394.90     14.04 o 
   2   1   4     1033.52     1022.76     28.10 o 
   3   1   4       24.47       21.10      5.38 o 
   4   1   4      543.22      625.90     51.11 o 
   5   1   4       99.16       96.82     18.27 o 
   6   1   4      121.21      129.44     24.76 o 
 -10   2   4       60.03       66.91     19.79 o 
  -9   2   4       91.63       82.28     18.16 o 
  -8   2   4       37.76       60.38     14.64 o 
  -7   2   4      184.25      205.28     13.99 o 
  -6   2   4      871.91      905.56     28.98 o 
  -5   2   4      671.83      689.93     21.88 o 
  -4   2   4      730.68      706.84     18.88 o 
  -3   2   4     1120.65     1157.59     25.79 o 
  -2   2   4      430.24      413.56     12.17 o 
  -1   2   4      455.98      490.06     14.67 o 
   0   2   4      996.97     1027.46     28.28 o 
   1   2   4     1161.35     1153.12     32.76 o 
   2   2   4      352.12      352.79     16.49 o 
   3   2   4       86.24       67.10      8.26 o 
   4   2   4      271.74      337.72     54.00 o 
   5   2   4      127.77      166.40     23.51 o 
   6   2   4       69.43       69.50     44.94 o 
 -10   3   4       30.67       18.00     16.47 o 
  -9   3   4      283.67      318.54     30.91 o 
  -8   3   4      135.75      140.70     13.54 o 
  -7   3   4      315.11      322.31     17.35 o 
  -6   3   4      289.34      329.70     16.60 o 
  -5   3   4      118.64      129.36     12.63 o 
  -4   3   4      157.25      163.58      8.90 o 
  -3   3   4      153.43      128.11      7.42 o 
  -2   3   4      573.42      532.57     22.95 o 
  -1   3   4      996.11     1048.25     28.47 o 
   0   3   4      414.59      432.85     18.04 o 
   1   3   4      706.40      720.34     26.33 o 
   2   3   4      391.27      413.92     23.02 o 
   3   3   4      249.63      258.66     43.74 o 
   4   3   4      182.39      208.32     22.49 o 
   5   3   4       75.33       95.89     21.01 o 
 -10   4   4       83.63       49.96     29.67 o 
  -9   4   4      219.18      175.70     23.41 o 
  -8   4   4       34.64       43.68     11.79 o 
  -7   4   4      401.68      409.24     21.59 o 
  -6   4   4      188.06      184.26     13.10 o 
  -5   4   4      498.75      490.41     19.93 o 
  -4   4   4      154.28      148.95     20.40 o 
  -3   4   4      641.69      648.12     29.79 o 
  -2   4   4      121.44      121.86      9.87 o 
  -1   4   4      176.70      188.65     12.18 o 
   0   4   4      363.90      370.39     21.45 o 
   1   4   4       11.09       12.00      9.00 o 
   2   4   4      425.51      489.63     33.97 o 
   3   4   4      214.46      226.70     46.20 o 
   4   4   4      162.32      159.11     24.48 o 
   5   4   4       62.44       55.21     18.71 o 
  -9   5   4       32.84       19.63     10.98 o 
  -8   5   4       72.85       94.62     24.80 o 
  -7   5   4      289.68      253.28     19.15 o 
  -6   5   4      198.86      197.37     19.25 o 
  -5   5   4      487.41      448.72     20.26 o 
  -4   5   4      174.86      190.95     16.44 o 
  -3   5   4      800.57      828.56     31.72 o 
  -2   5   4       36.98       43.06      7.91 o 
  -1   5   4       73.94       68.43      9.86 o 
   0   5   4      646.60      740.31     30.31 o 
   1   5   4      134.80      152.60     14.02 o 
   2   5   4       74.21      105.62     12.74 o 
   3   5   4       41.05       43.87     26.73 o 
   4   5   4       63.46       71.53     21.92 o 
  -9   6   4       12.97       12.00     19.64 o 
  -8   6   4       94.13      135.50     34.69 o 
  -7   6   4       90.51       78.24     11.19 o 
  -6   6   4       71.07       63.91     11.95 o 
  -5   6   4       95.62       70.23     14.64 o 
  -4   6   4       14.67       25.21      7.02 o 
  -3   6   4      455.87      435.77     28.87 o 
  -2   6   4      220.29      233.68     15.36 o 
  -1   6   4      308.63      268.94     28.83 o 
   0   6   4      215.68      223.11     17.10 o 
   1   6   4      142.98      166.85     16.54 o 
   2   6   4       47.23       62.19     16.51 o 
   3   6   4       38.70       41.33     18.43 o 
  -8   7   4       50.41       80.18     28.25 o 
  -7   7   4       74.32       71.59     15.96 o 
  -6   7   4       24.77       -0.05     21.93 o 
  -5   7   4       91.36      117.37     23.78 o 
  -4   7   4       45.17       60.00     19.85 o 
  -3   7   4      101.06      114.60     19.47 o 
  -2   7   4       90.59       83.94     18.71 o 
  -1   7   4       89.59       75.30     15.53 o 
   0   7   4      133.99      142.21     20.48 o 
   1   7   4       37.17       28.75     14.40 o 
   2   7   4       45.82       52.14     29.13 o 
  -7   8   4       96.52      120.87     28.47 o 
  -6   8   4       54.50       92.94     30.76 o 
  -5   8   4       36.30       32.30     26.51 o 
  -4   8   4       99.85       84.24     19.48 o 
  -3   8   4      102.68       79.68     53.01 o 
  -2   8   4       23.95       32.92     15.09 o 
  -1   8   4       10.26       17.34     20.13 o 
   0   8   4       61.28       70.70     20.94 o 
  -2 -11   5       27.64       -0.07     11.48 o 
  -1 -11   5        2.06       35.23     16.34 o 
   0 -11   5       49.32       42.94     19.64 o 
   1 -11   5       52.84       45.59     15.68 o 
   2 -11   5       23.82       37.64     18.30 o 
   3 -11   5        4.21       21.72     16.84 o 
  -4 -10   5       17.74       14.18     17.45 o 
  -3 -10   5       15.31       -9.59     15.27 o 
  -2 -10   5       52.73       92.00     17.31 o 
  -1 -10   5       38.53       51.35     29.83 o 
   0 -10   5       23.16        3.60     26.07 o 
   1 -10   5      111.00       81.43     17.93 o 
   2 -10   5       12.06       14.87     25.85 o 
   3 -10   5       16.20       30.79     14.52 o 
   4 -10   5       69.67       68.09     31.42 o 
   5 -10   5       20.16       23.02     23.23 o 
  -5  -9   5       19.76       25.89     14.90 o 
  -4  -9   5       44.47       97.15     19.90 o 
  -3  -9   5       16.78       49.77     13.88 o 
  -2  -9   5      153.41      134.63     18.35 o 
  -1  -9   5       76.67       82.29     17.16 o 
   0  -9   5       25.86       25.40     12.76 o 
   1  -9   5       76.05       67.65     14.74 o 
   2  -9   5       32.08       51.63     13.65 o 
   3  -9   5       45.62       48.07     16.80 o 
   4  -9   5       63.94       56.06     16.46 o 
   5  -9   5       52.09       39.36     20.89 o 
  -6  -8   5       35.24       31.86     13.57 o 
  -5  -8   5        8.67       20.38      9.13 o 
  -4  -8   5      120.27      118.20     12.33 o 
  -3  -8   5      115.02      119.94     18.58 o 
  -2  -8   5      316.79      311.29     24.60 o 
  -1  -8   5       45.60       39.16     19.47 o 
   0  -8   5       46.12       48.48     10.89 o 
   1  -8   5      197.28      186.22     17.72 o 
   2  -8   5       75.60       63.69     13.50 o 
   3  -8   5       73.15       86.17     13.33 o 
   4  -8   5      108.13      113.41     18.39 o 
   5  -8   5       74.06       53.75     16.02 o 
   6  -8   5       41.18       59.67     29.23 o 
  -7  -7   5       13.53       20.88     14.41 o 
  -6  -7   5       81.05       43.08     11.38 o 
  -5  -7   5       40.97       16.73     15.39 o 
  -4  -7   5      216.10      244.50     15.58 o 
  -3  -7   5      230.52      247.98     14.92 o 
  -2  -7   5      116.35      139.50     10.91 o 
  -1  -7   5      147.58      132.47     17.55 o 
   0  -7   5       53.25       63.48     11.90 o 
   1  -7   5      397.97      400.19     25.17 o 
   2  -7   5      147.44      114.44     25.56 o 
   3  -7   5       85.11       74.92      8.12 o 
   4  -7   5      291.63      279.41     21.84 o 
   5  -7   5       56.28       61.14     16.58 o 
   6  -7   5       46.03       41.23     25.42 o 
  -8  -6   5       11.55       17.97     17.29 o 
  -7  -6   5       33.38       44.80     38.94 o 
  -6  -6   5      170.30      152.38     14.34 o 
  -5  -6   5      261.06      267.37     17.90 o 
  -4  -6   5      137.23      128.45     12.75 o 
  -3  -6   5      101.66      100.26     13.06 o 
  -2  -6   5       65.16       75.38      7.43 o 
  -1  -6   5      326.25      279.27     21.58 o 
   0  -6   5      203.31      183.03      9.87 o 
   1  -6   5      265.16      284.27     13.41 o 
   2  -6   5      527.99      608.64     89.59 o 
   3  -6   5      212.45      207.29     18.86 o 
   4  -6   5       80.00       93.78     11.71 o 
   5  -6   5      101.79      101.55     13.01 o 
   6  -6   5      100.03       89.30     25.31 o 
   7  -6   5       68.34       81.27     26.29 o 
  -9  -5   5       28.87       34.22     22.09 o 
  -8  -5   5       57.54       71.61     15.31 o 
  -7  -5   5      192.63      207.56     23.48 o 
  -6  -5   5      184.30      192.51     14.22 o 
  -5  -5   5      241.61      244.33     16.28 o 
  -4  -5   5       87.39       77.60     10.06 o 
  -3  -5   5      384.32      323.06     14.85 o 
  -2  -5   5      192.16      172.11     24.05 o 
  -1  -5   5      477.36      430.86     19.16 o 
   0  -5   5      646.57      600.67     50.87 o 
   1  -5   5      229.24      249.45     39.49 o 
   2  -5   5      301.92      289.51     31.34 o 
   3  -5   5      503.85      523.40     22.82 o 
   4  -5   5      199.36      181.99     18.93 o 
   5  -5   5      105.21      119.77     17.64 o 
   6  -5   5       78.08       94.17     17.85 o 
   7  -5   5      108.28       92.83     23.22 o 
  -9  -4   5        9.95       18.20     14.05 o 
  -8  -4   5      136.17      124.36     34.74 o 
  -7  -4   5      165.40      185.98     14.02 o 
  -6  -4   5      133.43      129.00     12.72 o 
  -5  -4   5      231.14      224.45     14.48 o 
  -4  -4   5      288.59      351.93     15.76 o 
  -3  -4   5     2640.47     2579.39     56.50 o 
  -2  -4   5       93.71      115.30      7.17 o 
  -1  -4   5      318.56      339.64     16.42 o 
   0  -4   5      861.27      936.92     24.95 o 
   1  -4   5      715.91      737.43     23.42 o 
   2  -4   5      134.64      130.56     10.61 o 
   3  -4   5      113.83      133.07     15.51 o 
   4  -4   5     1149.79     1147.40     55.27 o 
   5  -4   5       91.73       86.29     15.85 o 
   6  -4   5       26.76       29.68     13.54 o 
   7  -4   5       81.11       84.44     22.94 o 
  -9  -3   5       25.64       23.13     15.42 o 
  -8  -3   5      116.38      135.18     42.60 o 
  -7  -3   5      106.43       83.85     10.20 o 
  -6  -3   5      501.76      539.47     28.86 o 
  -5  -3   5      253.92      277.73     14.32 o 
  -4  -3   5       30.19       46.15      9.64 o 
  -3  -3   5     2030.62     2180.01     43.32 o 
  -2  -3   5       24.33       33.38      4.83 o 
  -1  -3   5      716.27      725.04     17.85 o 
   0  -3   5      863.21      858.72     22.26 o 
   1  -3   5     1621.08     1776.21     44.91 o 
   2  -3   5      546.03      491.55     32.91 o 
   3  -3   5       44.99       65.98      7.84 o 
   4  -3   5      202.84      225.33     42.23 o 
   5  -3   5      130.91      121.56     16.64 o 
   6  -3   5       91.84       99.80     21.17 o 
   7  -3   5       75.15       84.55     23.76 o 
 -10  -2   5      120.48      170.95     33.22 o 
  -9  -2   5       65.79      109.44     20.76 o 
  -8  -2   5      144.21      131.19     16.38 o 
  -7  -2   5       88.83       83.53     12.73 o 
  -6  -2   5      767.40      803.50     28.12 o 
  -5  -2   5      185.81      172.54     10.58 o 
  -4  -2   5        9.64        8.19      3.85 o 
  -3  -2   5      568.61      544.88     12.09 o 
  -2  -2   5     2280.89     2180.56     34.05 o 
  -1  -2   5     2292.72     2167.65     37.83 o 
   0  -2   5      735.19      679.39     25.56 o 
   1  -2   5     1232.64     1251.68     31.61 o 
   2  -2   5      235.62      229.63     13.47 o 
   3  -2   5      639.94      647.30     22.42 o 
   4  -2   5       34.59       48.84     31.58 o 
   5  -2   5      150.00      144.44     18.45 o 
   6  -2   5      211.11      209.49     26.20 o 
   7  -2   5       47.20       89.05     25.14 o 
 -10  -1   5      100.62       75.36     18.53 o 
  -9  -1   5       45.92       80.87     17.49 o 
  -8  -1   5      348.04      323.95     17.55 o 
  -7  -1   5      309.93      288.67     19.42 o 
  -6  -1   5      133.69      135.77     20.19 o 
  -5  -1   5      344.60      301.18     14.09 o 
  -4  -1   5      537.73      485.36     50.36 o 
  -3  -1   5      805.16      821.93     28.73 o 
  -2  -1   5      464.43      455.92     18.87 o 
  -1  -1   5      288.49      277.44     10.71 o 
   0  -1   5     1119.15     1178.63     26.79 o 
   1  -1   5      753.99      793.07     21.88 o 
   2  -1   5      117.70      112.15      8.56 o 
   3  -1   5      617.15      592.78     33.68 o 
   4  -1   5      515.87      566.37     37.52 o 
   5  -1   5      177.88      132.16     17.99 o 
   6  -1   5      141.60      141.45     22.57 o 
 -10   0   5      101.48       80.28     17.93 o 
  -9   0   5       79.51       90.26     17.16 o 
  -8   0   5      225.06      200.35     18.46 o 
  -7   0   5      462.14      456.98     36.49 o 
  -6   0   5      221.67      193.85     11.32 o 
  -5   0   5      150.60      152.05     17.66 o 
  -4   0   5     1141.30     1114.62     37.95 o 
  -3   0   5      963.96      984.78     37.85 o 
  -2   0   5     1077.07     1193.24     63.21 o 
  -1   0   5      325.10      325.55     12.71 o 
   0   0   5      597.42      620.56     25.01 o 
   1   0   5      215.87      233.37     11.44 o 
   2   0   5      110.50       97.23     13.28 o 
   3   0   5      359.38      340.93     14.98 o 
   4   0   5      326.64      335.14     42.27 o 
   5   0   5      156.75      142.59     57.92 o 
   6   0   5       46.98       56.43     55.31 o 
 -10   1   5      143.27      169.87     25.31 o 
  -9   1   5      139.54      166.68     21.28 o 
  -8   1   5       23.18       30.25      8.17 o 
  -7   1   5       36.17       40.32      7.36 o 
  -6   1   5      376.44      313.73     31.42 o 
  -5   1   5      417.86      390.13     30.20 o 
  -4   1   5     1587.85     1558.72     51.82 o 
  -3   1   5      827.54      751.83     27.22 o 
  -2   1   5     2361.95     2388.58     50.15 o 
  -1   1   5      636.07      623.22     25.97 o 
   0   1   5      573.41      562.53     27.05 o 
   1   1   5      236.58      245.25     14.03 o 
   2   1   5      155.35      145.54     14.88 o 
   3   1   5      371.65      346.34     26.15 o 
   4   1   5       66.27       83.26     17.62 o 
   5   1   5      105.30      101.79     19.21 o 
   6   1   5       45.92       40.88     18.39 o 
 -10   2   5       78.56       73.85     26.83 o 
  -9   2   5       41.80      128.54     58.99 o 
  -8   2   5       58.14       41.11      9.41 o 
  -7   2   5      399.97      409.62     29.51 o 
  -6   2   5       60.87       84.35     17.16 o 
  -5   2   5      434.26      396.94     26.14 o 
  -4   2   5      886.34      966.68     36.97 o 
  -3   2   5      166.03      148.90      7.83 o 
  -2   2   5      568.41      564.30     16.45 o 
  -1   2   5       68.01       68.91      7.36 o 
   0   2   5     1472.04     1553.30     42.32 o 
   1   2   5      376.23      367.42     17.91 o 
   2   2   5      469.62      442.15     18.97 o 
   3   2   5      287.35      328.20     28.49 o 
   4   2   5      109.58      130.83     35.07 o 
   5   2   5       70.27       62.77     20.73 o 
 -10   3   5       64.63       76.25     30.11 o 
  -9   3   5       74.45       69.63     11.79 o 
  -8   3   5      140.04      131.89     14.66 o 
  -7   3   5      907.43      948.89     41.53 o 
  -6   3   5      115.43      115.66     10.01 o 
  -5   3   5      103.44       82.22      9.66 o 
  -4   3   5      464.97      455.67     17.13 o 
  -3   3   5       75.64       79.35     15.01 o 
  -2   3   5      158.91      161.99     15.09 o 
  -1   3   5      172.83      179.21     16.21 o 
   0   3   5      829.17      911.51     32.65 o 
   1   3   5       68.65       63.44      9.94 o 
   2   3   5      197.07      223.55     15.08 o 
   3   3   5      173.99      176.00     24.26 o 
   4   3   5      268.22      259.09     27.91 o 
   5   3   5       75.05       82.41     25.10 o 
  -9   4   5       99.51       78.47     17.48 o 
  -8   4   5       76.98       78.36     12.09 o 
  -7   4   5      149.96      149.18     17.43 o 
  -6   4   5      423.55      410.60     62.53 o 
  -5   4   5      159.65      160.09     23.23 o 
  -4   4   5      814.26      730.54    105.11 o 
  -3   4   5      675.71      636.88     36.29 o 
  -2   4   5       82.57       94.98     14.49 o 
  -1   4   5      197.17      201.57     14.18 o 
   0   4   5      116.16       92.89     10.66 o 
   1   4   5      105.63      116.12     11.94 o 
   2   4   5      113.03       96.08     13.17 o 
   3   4   5       53.37       60.72     30.33 o 
   4   4   5      133.67      117.19     25.02 o 
  -9   5   5       32.08       18.36     14.23 o 
  -8   5   5       18.12       21.66     13.74 o 
  -7   5   5      110.87      111.15     22.83 o 
  -6   5   5      252.72      256.75     22.91 o 
  -5   5   5      125.54      132.98     30.65 o 
  -4   5   5      206.79      205.34     31.25 o 
  -3   5   5      333.44      382.55     23.73 o 
  -2   5   5      208.12      207.79     15.20 o 
  -1   5   5      153.83      148.33     13.82 o 
   0   5   5      188.02      212.29     17.74 o 
   1   5   5      149.27      136.79     18.53 o 
   2   5   5      160.19      168.56     25.07 o 
   3   5   5       57.91       80.83     21.51 o 
  -8   6   5       38.70       46.80     23.67 o 
  -7   6   5      116.91      132.21     31.09 o 
  -6   6   5       57.64       53.52     10.14 o 
  -5   6   5       48.34       45.36      9.66 o 
  -4   6   5       79.40       59.02     11.80 o 
  -3   6   5       18.60       43.45     13.20 o 
  -2   6   5      141.90      129.75     13.47 o 
  -1   6   5      220.86      242.43     19.08 o 
   0   6   5      184.60      173.47     17.99 o 
   1   6   5       69.40       58.61     31.84 o 
   2   6   5       37.33       31.42     17.90 o 
  -6   7   5       62.64       92.61     23.89 o 
  -5   7   5       62.19      107.01     29.34 o 
  -4   7   5      119.39       78.94     28.25 o 
  -3   7   5       80.52       79.27     16.03 o 
  -2   7   5        8.43       -9.87     12.76 o 
  -1   7   5      111.71      134.40     36.93 o 
   0   7   5       39.30       55.10     19.57 o 
  -5   8   5       51.57       60.43     23.45 o 
  -4   8   5       59.37       56.18     26.29 o 
  -3   8   5       73.09       76.69     29.13 o 
  -2   8   5       38.19       44.07     25.53 o 
  -3 -11   6       13.60       16.62     21.76 o 
  -2 -11   6       21.99        8.98     15.23 o 
  -1 -11   6       22.24       56.17     21.82 o 
   0 -11   6        2.20       -4.25     17.34 o 
   1 -11   6       60.32       76.32     19.34 o 
   2 -11   6       17.67       10.17     18.22 o 
   3 -11   6       40.18       70.44     22.38 o 
  -4 -10   6       27.98       27.68     42.27 o 
  -3 -10   6       10.30        7.37     11.65 o 
  -2 -10   6       22.56       12.67     21.71 o 
  -1 -10   6       21.08       43.39     27.00 o 
   0 -10   6       83.30       68.22     17.09 o 
   1 -10   6       48.01       97.85     24.82 o 
   2 -10   6        8.56        9.59     23.51 o 
   3 -10   6       55.26       51.14     30.76 o 
   4 -10   6       13.10       34.16     34.42 o 
  -6  -9   6       16.87       37.42     24.65 o 
  -5  -9   6       22.34       29.28     32.89 o 
  -4  -9   6       42.35       63.83     15.76 o 
  -3  -9   6       40.25       75.52     18.00 o 
  -2  -9   6       42.72        3.64     10.43 o 
  -1  -9   6       72.49       72.95     14.67 o 
   0  -9   6      145.78      155.20     34.63 o 
   1  -9   6       45.49       25.74     12.42 o 
   2  -9   6        8.87       31.68     24.76 o 
   3  -9   6       58.49       72.14     16.74 o 
   4  -9   6       82.47       96.04     18.45 o 
   5  -9   6       13.07       -5.73     12.67 o 
  -7  -8   6       35.51       86.61     29.67 o 
  -6  -8   6       20.18       20.10     10.06 o 
  -5  -8   6       20.58       15.76      8.29 o 
  -4  -8   6       27.14       38.43     12.32 o 
  -3  -8   6      139.72      151.23     44.78 o 
  -2  -8   6      190.24      203.84     20.35 o 
  -1  -8   6      118.11      114.90     34.25 o 
   0  -8   6      132.02      209.75     21.59 o 
   1  -8   6       35.81       20.12     11.71 o 
   2  -8   6       60.54       73.09     15.89 o 
   3  -8   6       40.18       58.34     14.04 o 
   4  -8   6      187.62      156.46     21.90 o 
   5  -8   6       26.37       40.43     33.60 o 
  -7  -7   6       60.24       74.05     28.96 o 
  -6  -7   6        3.77       10.49     12.26 o 
  -5  -7   6       26.37       23.59      9.03 o 
  -4  -7   6      191.68      192.39     13.95 o 
  -3  -7   6      302.51      323.13     20.18 o 
  -2  -7   6      189.39      208.10     16.57 o 
  -1  -7   6        8.75       13.49      6.82 o 
   0  -7   6      285.01      302.27     25.66 o 
   1  -7   6      101.82      111.16      9.71 o 
   2  -7   6      175.36      140.22     11.47 o 
   3  -7   6       27.07       31.29     17.69 o 
   4  -7   6      189.18      191.81     23.73 o 
   5  -7   6       78.23       69.92     22.58 o 
   6  -7   6        5.16        9.38     18.54 o 
  -8  -6   6       17.96       39.08     18.38 o 
  -7  -6   6       73.07       86.24     13.34 o 
  -6  -6   6       78.28      108.65     14.68 o 
  -5  -6   6      162.83      164.21     14.26 o 
  -4  -6   6      191.82      209.64     14.99 o 
  -3  -6   6      352.77      298.90     15.86 o 
  -2  -6   6       38.97       25.14     24.22 o 
  -1  -6   6       94.63       84.73      8.05 o 
   0  -6   6      381.48      366.42     19.33 o 
   1  -6   6      148.05      127.99     24.54 o 
   2  -6   6      471.74      480.96     26.95 o 
   3  -6   6       49.97       56.61      9.08 o 
   4  -6   6      270.18      287.94     18.79 o 
   5  -6   6       36.37       55.85     21.16 o 
   6  -6   6       43.85       83.71     19.69 o 
  -9  -5   6       19.64       17.39     24.05 o 
  -8  -5   6       17.86       18.26     13.89 o 
  -7  -5   6      106.74      130.44     14.33 o 
  -6  -5   6      235.62      247.91     27.30 o 
  -5  -5   6      330.72      382.18     18.93 o 
  -4  -5   6       72.60       92.16     14.35 o 
  -3  -5   6      297.05      230.55     12.54 o 
  -2  -5   6      203.53      172.60     12.26 o 
  -1  -5   6      497.59      472.37     17.33 o 
   0  -5   6      273.87      287.15     17.68 o 
   1  -5   6       40.83       61.06      8.54 o 
   2  -5   6      455.69      486.95     22.14 o 
   3  -5   6       86.40       93.30     11.01 o 
   4  -5   6      334.33      355.95     27.08 o 
   5  -5   6       80.16       83.08     23.94 o 
   6  -5   6      159.62      172.06     27.37 o 
  -9  -4   6       60.57       50.04     26.29 o 
  -8  -4   6       32.33       31.41     14.02 o 
  -7  -4   6      191.63      204.16     17.04 o 
  -6  -4   6      159.45      122.98     12.74 o 
  -5  -4   6       93.95       78.93      8.75 o 
  -4  -4   6      788.82      881.05     36.72 o 
  -3  -4   6      462.57      518.99     17.28 o 
  -2  -4   6      379.71      372.31     51.24 o 
  -1  -4   6      255.21      272.31     11.44 o 
   0  -4   6      239.03      221.61     12.54 o 
   1  -4   6      207.41      186.81     11.98 o 
   2  -4   6      259.49      249.69     16.13 o 
   3  -4   6      288.10      303.95     21.79 o 
   4  -4   6       92.88      107.54     14.24 o 
   5  -4   6      111.80      118.95     20.57 o 
   6  -4   6      121.02      133.48     26.14 o 
  -9  -3   6      103.07      280.13    103.63 o 
  -8  -3   6       63.35       20.88     23.64 o 
  -7  -3   6      229.83      205.96     15.04 o 
  -6  -3   6      152.90      186.08     14.16 o 
  -5  -3   6      242.52      221.24     23.25 o 
  -4  -3   6      530.76      540.11     17.05 o 
  -3  -3   6      435.48      373.79     25.00 o 
  -2  -3   6       66.08       69.75      5.13 o 
  -1  -3   6      555.85      536.41     15.73 o 
   0  -3   6     1550.00     1595.67     40.31 o 
   1  -3   6      337.83      338.26     16.27 o 
   2  -3   6      420.29      424.97     19.49 o 
   3  -3   6      567.33      586.20     23.36 o 
   4  -3   6       63.05       97.85     18.84 o 
   5  -3   6       41.38       45.28     19.85 o 
   6  -3   6       25.66       26.31     18.14 o 
 -10  -2   6       47.42       27.60     20.40 o 
  -9  -2   6      138.92      135.21     22.20 o 
  -8  -2   6       97.24       92.22     11.26 o 
  -7  -2   6      284.84      303.86     17.60 o 
  -6  -2   6      112.07       98.31      9.15 o 
  -5  -2   6      695.58      694.76     22.12 o 
  -4  -2   6       76.93       96.41     25.91 o 
  -3  -2   6      129.12      116.89     23.73 o 
  -2  -2   6      196.29      211.56     13.53 o 
  -1  -2   6      482.33      436.02     22.29 o 
   0  -2   6     1974.30     1991.08     76.30 o 
   1  -2   6      309.57      316.18     15.58 o 
   2  -2   6      327.70      341.48     16.88 o 
   3  -2   6      551.29      554.56     22.30 o 
   4  -2   6       99.79      164.48     61.74 o 
   5  -2   6      159.92      176.16     25.14 o 
   6  -2   6       89.11      110.99     23.25 o 
 -10  -1   6       17.83       31.20     24.98 o 
  -9  -1   6       47.94       62.46     15.16 o 
  -8  -1   6      152.95      153.96     12.64 o 
  -7  -1   6      599.60      556.83     27.66 o 
  -6  -1   6      275.19      274.49     21.30 o 
  -5  -1   6      281.25      219.94     27.40 o 
  -4  -1   6      643.16      730.33     36.54 o 
  -3  -1   6      294.42      273.75     78.05 o 
  -2  -1   6      374.06      380.75     35.56 o 
  -1  -1   6      391.58      366.27     15.02 o 
   0  -1   6      224.81      238.01     11.00 o 
   1  -1   6      407.13      420.25     17.11 o 
   2  -1   6       68.01       70.57      8.72 o 
   3  -1   6      547.25      448.37     18.43 o 
   4  -1   6       83.25      105.27     32.07 o 
   5  -1   6      135.67      155.24     23.56 o 
   6  -1   6      176.57      216.17     32.81 o 
 -10   0   6       34.19       46.80     22.80 o 
  -9   0   6       49.32       38.04     13.19 o 
  -8   0   6      228.15      225.59     15.35 o 
  -7   0   6      441.35      345.05     42.97 o 
  -6   0   6      114.29       92.17      8.01 o 
  -5   0   6      141.79      125.67     15.22 o 
  -4   0   6      708.30      654.74     30.02 o 
  -3   0   6     1115.78     1095.49     41.11 o 
  -2   0   6      441.99      463.15     22.77 o 
  -1   0   6     1181.17     1213.08     45.42 o 
   0   0   6      845.04      816.40     23.94 o 
   1   0   6      205.95      229.88     15.26 o 
   2   0   6        7.42        6.34      9.08 o 
   3   0   6      265.58      233.29     21.79 o 
   4   0   6      147.44      154.53     20.45 o 
   5   0   6       75.16       93.40     21.32 o 
 -10   1   6      186.53      213.91     39.82 o 
  -9   1   6       83.86       77.74     14.23 o 
  -8   1   6      165.08      138.29     43.16 o 
  -7   1   6       62.96       74.88     12.23 o 
  -6   1   6        0.94        3.93      4.36 o 
  -5   1   6      248.62      280.52     19.47 o 
  -4   1   6      312.49      358.86     23.51 o 
  -3   1   6     1318.21     1210.71     45.35 o 
  -2   1   6      831.98      679.97     68.95 o 
  -1   1   6      313.95      331.13     19.43 o 
   0   1   6      679.39      636.95     22.25 o 
   1   1   6      463.42      474.16     34.50 o 
   2   1   6      218.84      203.54     13.13 o 
   3   1   6      191.95      199.04     22.94 o 
   4   1   6       76.89       95.05     49.47 o 
   5   1   6       99.35      100.73     23.42 o 
 -10   2   6      195.24      187.95     34.91 o 
  -9   2   6       17.58       13.21     10.67 o 
  -8   2   6      157.05      157.52     19.12 o 
  -7   2   6       81.83       90.13     14.94 o 
  -6   2   6      477.84      486.26     27.50 o 
  -5   2   6      372.64      367.43     23.89 o 
  -4   2   6      226.36      242.89     20.48 o 
  -3   2   6       49.59       37.20     10.90 o 
  -2   2   6      298.65      275.08     21.61 o 
  -1   2   6      466.17      481.24     19.41 o 
   0   2   6        0.58       -7.61      7.61 o 
   1   2   6      574.74      534.37     23.73 o 
   2   2   6      309.32      279.21     16.53 o 
   3   2   6      253.27      305.15     30.64 o 
   4   2   6       66.08       80.35     22.74 o 
  -9   3   6       40.09       49.00     17.94 o 
  -8   3   6      338.61      348.44     28.99 o 
  -7   3   6      117.92      133.85     16.05 o 
  -6   3   6      385.97      393.50     27.83 o 
  -5   3   6      211.42      232.32     19.52 o 
  -4   3   6      794.12      788.52     38.16 o 
  -3   3   6       50.06       25.99      6.21 o 
  -2   3   6       66.12       61.02      8.18 o 
  -1   3   6      929.60      858.70     72.97 o 
   0   3   6       40.86       51.22      9.57 o 
   1   3   6       94.38       96.09     11.47 o 
   2   3   6       55.32       42.18     14.98 o 
   3   3   6      126.92      115.18     22.85 o 
   4   3   6      105.94      122.00     25.85 o 
  -9   4   6       38.36       17.14     13.12 o 
  -8   4   6      144.32      141.30     19.27 o 
  -7   4   6       66.69       65.72     15.78 o 
  -6   4   6       62.37      101.90     15.93 o 
  -5   4   6       69.89       87.31     15.27 o 
  -4   4   6      863.78      786.59     73.05 o 
  -3   4   6      325.19      330.33     33.60 o 
  -2   4   6      237.35      259.39     19.44 o 
  -1   4   6      195.59      181.21     14.75 o 
   0   4   6      177.79      150.84     18.04 o 
   1   4   6       63.47       75.97     11.96 o 
   2   4   6       55.83       74.24     19.80 o 
   3   4   6       98.62      122.74     28.03 o 
  -8   5   6       49.45       27.68     14.40 o 
  -7   5   6       46.75       60.09     21.00 o 
  -6   5   6      160.42      167.21     19.83 o 
  -5   5   6       84.06      107.50     16.36 o 
  -4   5   6      138.00      105.98     17.84 o 
  -3   5   6       56.94       50.44      9.66 o 
  -2   5   6      135.67      175.34     15.84 o 
  -1   5   6      160.71      142.40     14.54 o 
   0   5   6       84.12      101.95     14.08 o 
   1   5   6      116.33      104.23     14.02 o 
   2   5   6      105.33       90.00     21.90 o 
  -8   6   6       99.22       99.81     26.29 o 
  -7   6   6       68.60       98.39     23.23 o 
  -6   6   6       82.22       89.89     25.53 o 
  -5   6   6       91.60      112.10     40.63 o 
  -4   6   6       95.16       72.82     15.60 o 
  -3   6   6       26.08       14.40     15.16 o 
  -2   6   6       34.88        4.61     13.36 o 
  -1   6   6      133.07      140.97     31.85 o 
   0   6   6       75.46       62.29     21.60 o 
  -6   7   6       43.20       77.78     29.67 o 
  -5   7   6       61.22       92.83     28.91 o 
  -4   7   6      104.27      147.37     34.14 o 
  -3   7   6       48.63       74.29     28.03 o 
  -2 -11   7       12.41       20.13     27.93 o 
  -1 -11   7        3.58       -1.18     11.48 o 
   0 -11   7       37.91       66.12     24.05 o 
   1 -11   7        7.17        6.44     15.71 o 
   2 -11   7       25.08       46.13     40.36 o 
  -4 -10   7        4.13        2.03     21.60 o 
  -3 -10   7       51.66       71.59     38.23 o 
  -2 -10   7       13.35        3.37     11.02 o 
  -1 -10   7        8.76       25.51     13.42 o 
   0 -10   7       41.47       80.68     17.82 o 
   1 -10   7       33.66       43.55     26.23 o 
   2 -10   7       61.59       68.05     18.09 o 
   3 -10   7       20.24      -15.21     15.85 o 
  -6  -9   7        6.64       -6.22     19.74 o 
  -5  -9   7       44.93       47.40     17.38 o 
  -4  -9   7       27.71       36.35     37.58 o 
  -3  -9   7       23.57       60.00     20.84 o 
  -2  -9   7       27.54       45.38     25.63 o 
  -1  -9   7       48.36       21.00     20.51 o 
   0  -9   7      161.22      180.03     22.84 o 
   1  -9   7       34.79       14.00     13.58 o 
   2  -9   7       10.64       40.89     29.02 o 
   3  -9   7       74.19       74.45     19.15 o 
   4  -9   7       12.77       13.24     14.81 o 
  -7  -8   7       28.28       16.69     20.84 o 
  -6  -8   7       20.98       14.09     10.23 o 
  -5  -8   7       23.17        7.43     13.86 o 
  -4  -8   7       33.42       43.56     17.51 o 
  -3  -8   7       28.79       12.97      7.52 o 
  -2  -8   7      126.00      109.98     15.42 o 
  -1  -8   7      164.02      166.78     17.54 o 
   0  -8   7      127.13      168.22     19.95 o 
   1  -8   7       81.91      101.72     19.74 o 
   2  -8   7        6.63       14.94     11.83 o 
   3  -8   7       80.46       80.97     16.42 o 
   4  -8   7       34.56       16.18     28.03 o 
   5  -8   7       38.25       35.45     25.63 o 
  -7  -7   7       24.59       35.82     12.84 o 
  -6  -7   7       37.62       34.62     10.75 o 
  -5  -7   7       11.22       18.81      9.25 o 
  -4  -7   7       65.81       50.60      9.31 o 
  -3  -7   7      136.50      124.80     11.13 o 
  -2  -7   7      283.80      228.82     32.05 o 
  -1  -7   7      193.33      172.14     11.63 o 
   0  -7   7        8.09        5.82      6.44 o 
   1  -7   7      144.26      182.78     25.65 o 
   2  -7   7      160.54      153.72     19.27 o 
   3  -7   7      140.45      152.29     15.99 o 
   4  -7   7       33.36       17.22     12.37 o 
   5  -7   7       28.92       60.54     23.23 o 
  -8  -6   7       48.37       73.87     18.68 o 
  -7  -6   7       21.35       18.68      8.98 o 
  -6  -6   7       43.58       59.05     14.34 o 
  -5  -6   7       73.13      138.56     20.81 o 
  -4  -6   7      676.21      607.47     41.76 o 
  -3  -6   7        3.82       33.96     18.21 o 
  -2  -6   7      134.80      118.02     11.65 o 
  -1  -6   7      203.78      182.51     12.41 o 
   0  -6   7      111.33       80.26     11.64 o 
   1  -6   7      153.64      190.95     14.60 o 
   2  -6   7       38.40       59.38     10.13 o 
   3  -6   7      483.53      555.10     29.62 o 
   4  -6   7       42.68       61.68     13.99 o 
   5  -6   7       33.88       40.09     24.49 o 
  -9  -5   7       28.81       53.12     24.76 o 
  -8  -5   7       38.53       69.03     17.02 o 
  -7  -5   7       73.10       94.82     12.87 o 
  -6  -5   7       63.25       78.92     13.54 o 
  -5  -5   7       58.15       59.96     11.22 o 
  -4  -5   7     1163.35     1178.68     36.64 o 
  -3  -5   7        9.30        8.31      5.69 o 
  -2  -5   7      174.15      170.57     10.95 o 
  -1  -5   7      323.08      303.54     14.56 o 
   0  -5   7      332.83      322.64     17.30 o 
   1  -5   7      161.95      156.81     13.70 o 
   2  -5   7        0.41       22.18     19.94 o 
   3  -5   7      226.89      244.79     18.80 o 
   4  -5   7       97.09      114.47     22.18 o 
   5  -5   7       71.96       77.23     20.67 o 
  -9  -4   7       17.42       -2.95     20.18 o 
  -8  -4   7       12.97       12.47      8.14 o 
  -7  -4   7      183.99      161.86     13.52 o 
  -6  -4   7      176.38      156.12     27.31 o 
  -5  -4   7       38.44       49.13     13.48 o 
  -4  -4   7      391.96      380.44     15.15 o 
  -3  -4   7      466.20      438.45     24.34 o 
  -2  -4   7      671.70      671.35     22.02 o 
  -1  -4   7      209.59      218.46     11.95 o 
   0  -4   7      276.87      271.86     21.22 o 
   1  -4   7      108.73       87.33     10.37 o 
   2  -4   7      380.74      377.44     20.83 o 
   3  -4   7       55.39       59.35     21.21 o 
   4  -4   7      125.44      185.81     23.75 o 
   5  -4   7      112.17      161.17     32.29 o 
  -9  -3   7       69.38       97.08     31.63 o 
  -8  -3   7       90.93       83.17     11.89 o 
  -7  -3   7      111.37       99.78     10.40 o 
  -6  -3   7      247.09      208.78     18.72 o 
  -5  -3   7      142.64      133.42     12.13 o 
  -4  -3   7      332.14      369.46     22.94 o 
  -3  -3   7      210.20      228.48     17.57 o 
  -2  -3   7      180.33      173.92      7.51 o 
  -1  -3   7      225.71      207.16     10.09 o 
   0  -3   7      394.29      378.55     28.70 o 
   1  -3   7      280.49      266.26     14.85 o 
   2  -3   7      688.69      688.86     28.86 o 
   3  -3   7      198.13      228.59     16.52 o 
   4  -3   7      114.04      136.48     23.53 o 
   5  -3   7      120.13      112.54     21.15 o 
 -10  -2   7       24.97        2.62     20.51 o 
  -9  -2   7       92.41      107.99     24.65 o 
  -8  -2   7      215.13      192.60     21.41 o 
  -7  -2   7       88.19      117.09     16.88 o 
  -6  -2   7      196.62      203.80     18.43 o 
  -5  -2   7      431.40      433.54     39.82 o 
  -4  -2   7      481.18      524.01     26.87 o 
  -3  -2   7      171.84      154.61     13.92 o 
  -2  -2   7       50.00       61.26     11.44 o 
  -1  -2   7      383.53      352.66     25.51 o 
   0  -2   7      174.26      167.58     13.57 o 
   1  -2   7      171.93      182.62     12.40 o 
   2  -2   7      460.87      468.06     21.68 o 
   3  -2   7      172.65      183.50     13.37 o 
   4  -2   7      108.89      125.92     24.98 o 
   5  -2   7       45.70       59.52     19.90 o 
 -10  -1   7       30.45        6.76     20.73 o 
  -9  -1   7       35.55       32.77     11.91 o 
  -8  -1   7       65.38       34.25     15.27 o 
  -7  -1   7      184.37      191.62     19.95 o 
  -6  -1   7      428.98      426.86     28.87 o 
  -5  -1   7      888.93      945.55     46.01 o 
  -4  -1   7      147.90      162.55     16.68 o 
  -3  -1   7      348.91      421.02     25.87 o 
  -2  -1   7      263.13      248.94     17.66 o 
  -1  -1   7      819.06      749.10     46.87 o 
   0  -1   7      315.72      285.06     18.53 o 
   1  -1   7       20.81       32.35      7.80 o 
   2  -1   7      396.24      354.22     17.48 o 
   3  -1   7       40.76       65.40     14.60 o 
   4  -1   7      104.87       92.55     21.87 o 
   5  -1   7       42.96       32.17     23.83 o 
 -10   0   7       11.29       -0.87     14.18 o 
  -9   0   7       57.95       56.00     18.11 o 
  -8   0   7      315.63      337.56     27.97 o 
  -7   0   7      114.75      130.58     25.25 o 
  -6   0   7      148.63      152.99     36.27 o 
  -5   0   7      243.64      242.93     20.56 o 
  -4   0   7       30.41       30.48     11.76 o 
  -3   0   7      592.37      549.42     31.12 o 
  -2   0   7      200.07      174.86     17.82 o 
  -1   0   7     1129.08     1161.72     34.04 o 
   0   0   7      556.58      542.99     25.08 o 
   1   0   7      202.96      231.39     18.29 o 
   2   0   7      282.07      245.87     14.79 o 
   3   0   7       68.97       53.79     13.99 o 
   4   0   7       71.86       72.27     17.03 o 
 -10   1   7       48.16       69.81     25.42 o 
  -9   1   7       99.84       88.01     17.96 o 
  -8   1   7      463.51      465.74     33.62 o 
  -7   1   7       51.66       68.32     14.37 o 
  -6   1   7       11.14       41.16     31.96 o 
  -5   1   7      182.08      197.07     21.76 o 
  -4   1   7       93.55      114.52     23.78 o 
  -3   1   7      483.09      479.28     29.01 o 
  -2   1   7      216.42      241.35     58.96 o 
  -1   1   7      524.26      569.16     22.81 o 
   0   1   7       93.33      102.81     10.44 o 
   1   1   7      210.91      234.54     21.85 o 
   2   1   7      192.72      194.10     14.80 o 
   3   1   7      246.54      266.22     29.89 o 
   4   1   7       88.74       96.92     62.83 o 
  -9   2   7      106.30       87.66     17.32 o 
  -8   2   7       65.26      100.76     17.39 o 
  -7   2   7      173.21      161.89     21.24 o 
  -6   2   7      104.13      100.56     15.15 o 
  -5   2   7      806.53      867.74     43.23 o 
  -4   2   7      342.16      395.20     28.47 o 
  -3   2   7       51.76       69.60     13.92 o 
  -2   2   7      206.20      225.00     35.45 o 
  -1   2   7      140.67      141.60     23.43 o 
   0   2   7      137.15      156.54     21.65 o 
   1   2   7      137.49      122.07     12.60 o 
   2   2   7       76.86       75.88     17.46 o 
   3   2   7      135.00      106.70     25.36 o 
  -9   3   7       43.88       55.34     16.66 o 
  -8   3   7       70.84       75.85     17.23 o 
  -7   3   7      221.26      238.56     25.09 o 
  -6   3   7       65.90       88.07     14.97 o 
  -5   3   7      251.38      294.83     25.73 o 
  -4   3   7      208.22      256.54     33.05 o 
  -3   3   7      221.90      225.87     35.18 o 
  -2   3   7      298.92      321.42     36.43 o 
  -1   3   7      184.05      211.55     16.44 o 
   0   3   7      151.18      155.93     14.81 o 
   1   3   7      142.86      153.15     17.51 o 
   2   3   7       73.15       68.33     29.45 o 
  -9   4   7       17.40       28.82     16.25 o 
  -8   4   7       88.08       89.05     18.58 o 
  -7   4   7       67.18       87.57     16.59 o 
  -6   4   7       24.84       45.34     14.61 o 
  -5   4   7      167.01      189.44     34.63 o 
  -4   4   7       48.82       61.19     14.38 o 
  -3   4   7      261.69      267.01     23.58 o 
  -2   4   7      235.82      261.86     25.27 o 
  -1   4   7      159.23      139.00     20.45 o 
   0   4   7       59.78       79.21     16.03 o 
   1   4   7       50.31        3.93     16.36 o 
  -8   5   7       40.32        5.89     18.54 o 
  -7   5   7       66.91       39.28     40.42 o 
  -6   5   7       55.81       58.80     14.52 o 
  -5   5   7      200.11      170.65     21.17 o 
  -4   5   7      106.07      126.59     19.48 o 
  -3   5   7       18.42       45.76     20.07 o 
  -2   5   7      132.13      131.33     20.04 o 
  -1   5   7       45.18       40.33     26.07 o 
   0   5   7       61.87      112.38     19.58 o 
  -6   6   7       83.06       88.58     27.82 o 
  -5   6   7       62.84       75.16     22.14 o 
  -4   6   7       78.66       93.38     27.82 o 
  -3   6   7       31.07        8.40     17.56 o 
  -2   6   7       95.73      127.41     29.78 o 
  -2 -11   8        4.15        0.96     21.76 o 
  -1 -11   8       29.82       52.45     25.31 o 
   0 -11   8        9.59       11.14     13.56 o 
  -4 -10   8       23.76       24.41     14.71 o 
  -3 -10   8       14.90       11.83     30.16 o 
  -2 -10   8       18.46       27.97     14.34 o 
  -1 -10   8       35.10       27.91     15.65 o 
   0 -10   8        3.85      -11.46     17.02 o 
   1 -10   8       16.69       -6.78     13.29 o 
   2 -10   8       34.90       23.21     19.20 o 
  -6  -9   8       17.14       21.93     23.34 o 
  -5  -9   8       25.73        6.63     21.16 o 
  -4  -9   8       45.04       52.24     17.62 o 
  -3  -9   8       27.70       53.87     13.88 o 
  -2  -9   8        1.02       30.56     27.76 o 
  -1  -9   8       84.87      110.59     19.26 o 
   0  -9   8       47.22       44.68     13.78 o 
   1  -9   8       66.91       65.48     24.22 o 
   2  -9   8       17.41       23.62     20.13 o 
   3  -9   8       33.82       34.16     17.04 o 
  -6  -8   8       18.83       27.76     11.44 o 
  -5  -8   8       20.98       12.05      9.81 o 
  -4  -8   8       44.85       24.28      9.20 o 
  -3  -8   8       24.21       51.24     12.44 o 
  -2  -8   8       13.27       27.13      9.55 o 
  -1  -8   8      152.15      146.01     25.69 o 
   0  -8   8      127.75      144.05     18.18 o 
   1  -8   8      113.56      114.11     18.81 o 
   2  -8   8        4.68      -11.46     12.21 o 
   3  -8   8       66.18       73.34     18.31 o 
   4  -8   8       32.04       23.78     23.34 o 
  -7  -7   8       43.67       82.50     20.60 o 
  -6  -7   8       52.20       66.14     12.46 o 
  -5  -7   8       18.50       20.06      8.77 o 
  -4  -7   8       16.91        0.53      8.36 o 
  -3  -7   8       65.42       71.86      9.97 o 
  -2  -7   8      210.29      208.73     14.04 o 
  -1  -7   8      120.50      116.35     11.75 o 
   0  -7   8       22.45       31.94      8.68 o 
   1  -7   8      133.38      146.53     13.86 o 
   2  -7   8       28.20       58.79     11.84 o 
   3  -7   8      136.35      109.94     16.64 o 
  -7  -6   8       37.77       44.47     14.73 o 
  -6  -6   8       17.52       42.52      9.66 o 
  -5  -6   8      172.69      219.18     15.56 o 
  -4  -6   8       34.62       39.21     11.35 o 
  -3  -6   8      222.04      217.93     12.70 o 
  -2  -6   8      216.47      207.08     18.14 o 
  -1  -6   8       79.11       69.85      9.18 o 
   0  -6   8       19.61        5.02     12.16 o 
   1  -6   8      124.35      153.99     14.87 o 
   2  -6   8      176.36      178.35     18.51 o 
   3  -6   8       26.68       30.44     11.96 o 
   4  -6   8       27.66       35.75     18.93 o 
  -9  -5   8       15.96       12.44     18.22 o 
  -8  -5   8       65.81       82.30     17.82 o 
  -7  -5   8       22.26       67.87     17.27 o 
  -6  -5   8        6.95       27.01      7.88 o 
  -5  -5   8      296.95      308.23     17.24 o 
  -4  -5   8      147.56      166.15     18.88 o 
  -3  -5   8      149.35      130.84      9.13 o 
  -2  -5   8      188.16      144.54     11.78 o 
  -1  -5   8      454.56      443.94     18.76 o 
   0  -5   8      108.57       92.63     12.60 o 
   1  -5   8       82.81       98.94     15.68 o 
   2  -5   8      217.61      220.51     18.86 o 
   3  -5   8       31.05       44.53     11.01 o 
   4  -5   8       27.61       49.98     17.31 o 
  -9  -4   8       17.77       37.20     21.38 o 
  -8  -4   8       69.61       52.81     15.25 o 
  -7  -4   8       10.20       10.47     10.35 o 
  -6  -4   8      112.30       84.30     16.91 o 
  -5  -4   8      187.80      200.27     20.85 o 
  -4  -4   8      184.56      205.39     20.71 o 
  -3  -4   8      109.68      136.34     26.18 o 
  -2  -4   8      139.93      118.85     17.57 o 
  -1  -4   8      778.92      736.66     51.89 o 
   0  -4   8      104.81       99.04     10.25 o 
   1  -4   8      122.11      137.28     12.54 o 
   2  -4   8      162.07      180.69     15.73 o 
   3  -4   8      111.14      116.35     15.06 o 
   4  -4   8      146.79      156.81     24.60 o 
  -8  -3   8      128.67      138.37     21.72 o 
  -7  -3   8      103.71      126.90     18.23 o 
  -6  -3   8      154.87      179.75     26.34 o 
  -5  -3   8      191.06      196.48     20.82 o 
  -4  -3   8      139.01      168.34     19.94 o 
  -3  -3   8      250.26      286.72     23.16 o 
  -2  -3   8      227.54      223.77     33.33 o 
  -1  -3   8       87.06       85.47     17.80 o 
   0  -3   8       72.10       72.63      9.09 o 
   1  -3   8      158.12      146.30     20.21 o 
   2  -3   8      340.59      314.56     21.07 o 
   3  -3   8       66.60       70.37     16.02 o 
   4  -3   8      108.12      137.59     24.59 o 
  -9  -2   8       65.73       20.47     13.18 o 
  -8  -2   8      107.00       62.52     16.04 o 
  -7  -2   8       75.40       71.83     28.03 o 
  -6  -2   8      137.09      137.94     21.27 o 
  -5  -2   8      331.87      323.17     25.00 o 
  -4  -2   8      522.14      506.63     31.47 o 
  -3  -2   8      148.27      151.66     16.30 o 
  -2  -2   8      416.56      430.04     29.31 o 
  -1  -2   8      189.27      186.11     20.29 o 
   0  -2   8       69.11       76.94     10.29 o 
   1  -2   8       60.86       59.81     14.02 o 
   2  -2   8      278.51      269.06     17.74 o 
   3  -2   8       96.27       81.23     28.53 o 
   4  -2   8       41.64       49.92     19.78 o 
 -10  -1   8       11.77       -6.00     20.51 o 
  -9  -1   8       66.98       60.85     20.24 o 
  -8  -1   8       55.99       68.01     15.87 o 
  -7  -1   8       13.33       29.59     15.76 o 
  -6  -1   8      302.71      268.51     24.53 o 
  -5  -1   8      292.13      318.84     23.42 o 
  -4  -1   8      746.13      625.52    160.84 o 
  -3  -1   8       83.49       95.97     14.83 o 
  -2  -1   8       64.40       66.46     14.96 o 
  -1  -1   8      464.03      432.69     46.14 o 
   0  -1   8      379.39      356.36     22.63 o 
   1  -1   8      177.17      190.10     19.43 o 
   2  -1   8      138.57       98.35     13.82 o 
   3  -1   8       67.20       76.16     18.26 o 
   4  -1   8       70.18       45.02     18.97 o 
  -9   0   8       76.50       68.99     17.46 o 
  -8   0   8       72.06       95.98     16.02 o 
  -7   0   8      287.21      265.08     25.52 o 
  -6   0   8      326.65      362.71     33.38 o 
  -5   0   8       29.80       45.10     12.82 o 
  -4   0   8       29.29       14.86     10.67 o 
  -3   0   8      166.10      151.78     16.09 o 
  -2   0   8      445.94      433.57     29.05 o 
  -1   0   8       24.83       29.64     11.27 o 
   0   0   8      491.10      433.39     25.20 o 
   1   0   8      208.78      180.57     19.45 o 
   2   0   8      167.37      170.64     20.62 o 
   3   0   8       55.99       41.02     24.71 o 
  -9   1   8      221.26      207.81     23.75 o 
  -8   1   8       46.54       23.34     13.53 o 
  -7   1   8      208.52      217.23     27.65 o 
  -6   1   8      134.69      131.74     18.21 o 
  -5   1   8      200.45      178.84     18.76 o 
  -4   1   8       39.23       62.85     12.17 o 
  -3   1   8       98.42      110.12     20.40 o 
  -2   1   8      977.06      949.05     85.25 o 
  -1   1   8        7.63       -9.21     10.44 o 
   0   1   8      129.55      136.70     41.78 o 
   1   1   8       76.58       87.92     12.10 o 
   2   1   8      136.78      105.92     23.45 o 
   3   1   8       90.56       40.36     31.53 o 
  -9   2   8      168.65      187.32     23.22 o 
  -8   2   8       65.62      107.26     21.33 o 
  -7   2   8       29.88       48.24     14.22 o 
  -6   2   8       80.67       60.83     14.09 o 
  -5   2   8      481.74      535.09     62.67 o 
  -4   2   8      190.96      210.60     22.41 o 
  -3   2   8      120.20      117.13     33.65 o 
  -2   2   8      183.05      168.06     18.88 o 
  -1   2   8      149.57      177.50     19.25 o 
   0   2   8       85.07      100.86     19.64 o 
   1   2   8       76.60       55.36     30.76 o 
   2   2   8      156.54      190.02     40.36 o 
  -9   3   8       59.42       85.66     25.14 o 
  -8   3   8       65.27       39.09     14.41 o 
  -7   3   8       75.78       80.26     18.85 o 
  -6   3   8       89.74      102.76     17.27 o 
  -5   3   8      157.18      198.46     25.31 o 
  -4   3   8       31.43       50.54     17.40 o 
  -3   3   8      133.72      161.22     38.56 o 
  -2   3   8      149.65      168.00     29.73 o 
  -1   3   8      128.92      161.40     21.01 o 
   0   3   8      135.93       95.84     27.49 o 
   1   3   8       56.09       17.45     20.84 o 
  -8   4   8       42.19       60.02     65.83 o 
  -7   4   8       63.45       89.06     20.17 o 
  -6   4   8       58.37       83.72     16.41 o 
  -5   4   8      107.29      120.53     19.74 o 
  -4   4   8       68.48       96.81     17.17 o 
  -3   4   8       94.80       91.04     22.36 o 
  -2   4   8      168.67      157.24     26.13 o 
  -1   4   8       52.52       52.08     16.84 o 
   0   4   8       54.69       18.00     23.34 o 
  -6   5   8       45.46       77.45     19.00 o 
  -5   5   8       81.66      100.65     20.83 o 
  -4   5   8       51.73       26.37     14.91 o 
  -3   5   8       97.74      125.60     22.21 o 
  -2   5   8       59.88       53.42     17.51 o 
  -4 -10   9       10.18      -26.83     26.83 o 
  -3 -10   9       12.82      -14.17     14.17 o 
  -2 -10   9       25.24       37.21     15.36 o 
  -1 -10   9       23.66       -4.36     16.42 o 
   0 -10   9       11.79        0.01     20.13 o 
   1 -10   9        0.80       -7.66     13.89 o 
  -5  -9   9       24.28       24.43     24.22 o 
  -4  -9   9       18.09       19.70     13.44 o 
  -3  -9   9       28.28       42.57     13.53 o 
  -2  -9   9       41.92       86.47     17.74 o 
  -1  -9   9        2.02        7.17     11.31 o 
   0  -9   9       43.14       31.74     20.84 o 
   1  -9   9       31.16       40.88     28.36 o 
   2  -9   9       84.46       85.88     63.05 o 
  -6  -8   9       17.99       49.09     28.69 o 
  -5  -8   9       85.92       83.40     17.80 o 
  -4  -8   9        0.96       21.19     33.43 o 
  -3  -8   9       23.51       25.62     11.72 o 
  -2  -8   9       41.09       53.77     10.37 o 
  -1  -8   9       19.37        6.23     11.40 o 
   0  -8   9      114.20      117.77     18.05 o 
   1  -8   9       15.81       18.89     13.80 o 
   2  -8   9      132.97      114.11     21.54 o 
   3  -8   9        7.37       30.73     35.83 o 
  -7  -7   9       25.46       18.58     17.94 o 
  -6  -7   9       10.53       33.60     32.62 o 
  -5  -7   9      206.31      183.76     41.51 o 
  -4  -7   9        0.16        0.87      6.87 o 
  -3  -7   9       31.25       61.60     15.14 o 
  -2  -7   9       79.23       79.25     10.46 o 
  -1  -7   9       88.45       84.11     13.04 o 
   0  -7   9      138.05      145.40     14.07 o 
   1  -7   9        0.73       -8.44      8.68 o 
   2  -7   9       99.52       95.75     14.46 o 
   3  -7   9       27.04       13.89     14.35 o 
  -8  -6   9       44.61       99.81     30.76 o 
  -7  -6   9       45.17       69.87     25.47 o 
  -6  -6   9       18.19        5.37     11.60 o 
  -5  -6   9       79.73      106.58     31.47 o 
  -4  -6   9       32.32       37.23     21.27 o 
  -3  -6   9      144.48      156.91     20.11 o 
  -2  -6   9      157.67      142.25     17.28 o 
  -1  -6   9       96.38      100.54     14.98 o 
   0  -6   9       49.71       44.87     11.13 o 
   1  -6   9       85.93       71.04     12.26 o 
   2  -6   9       45.36       53.09     11.95 o 
   3  -6   9       59.12       98.26     22.47 o 
  -8  -5   9       32.25       52.41     18.66 o 
  -7  -5   9       46.87       35.42     15.22 o 
  -6  -5   9       18.70       21.52     14.01 o 
  -5  -5   9       54.35       60.77     16.30 o 
  -4  -5   9       79.36       78.48     13.80 o 
  -3  -5   9      156.54      180.92     20.92 o 
  -2  -5   9      146.79      142.86     20.13 o 
  -1  -5   9      112.70      115.25     10.83 o 
   0  -5   9      108.91      157.76     19.43 o 
   1  -5   9      271.11      250.43     22.85 o 
   2  -5   9       40.22       43.76     12.15 o 
   3  -5   9       48.41       47.26     37.91 o 
  -9  -4   9       63.71       44.51     27.60 o 
  -8  -4   9       21.60       24.98     15.39 o 
  -7  -4   9       51.87       87.67     17.83 o 
  -6  -4   9       40.75       50.23     27.11 o 
  -5  -4   9      139.86      138.74     20.81 o 
  -4  -4   9      119.98      106.76     17.07 o 
  -3  -4   9       76.46       72.61     16.24 o 
  -2  -4   9      201.60      226.31     19.74 o 
  -1  -4   9       62.46       81.52     16.37 o 
   0  -4   9      126.24      139.32     12.23 o 
   1  -4   9      238.11      220.18     24.91 o 
   2  -4   9       31.52       28.50     12.13 o 
   3  -4   9       57.38       51.73     17.91 o 
  -9  -3   9       44.53       30.71     20.34 o 
  -8  -3   9       23.88       15.62     12.07 o 
  -7  -3   9      110.19      150.60     19.18 o 
  -6  -3   9      236.02      242.89     25.84 o 
  -5  -3   9       75.19       46.79     23.89 o 
  -4  -3   9       95.68      130.95     19.18 o 
  -3  -3   9      122.59      123.23     18.60 o 
  -2  -3   9      462.15      501.78     34.74 o 
  -1  -3   9      141.09      141.62     28.63 o 
   0  -3   9        1.01        2.10     24.76 o 
   1  -3   9      261.04      279.20     26.75 o 
   2  -3   9       21.17       16.30     18.42 o 
   3  -3   9       93.76       75.49     29.45 o 
  -9  -2   9       93.47       97.26     20.59 o 
  -8  -2   9       16.07        5.15     10.43 o 
  -7  -2   9       47.91       58.74     16.51 o 
  -6  -2   9      156.43      186.13     22.96 o 
  -5  -2   9       70.47       69.86     14.33 o 
  -4  -2   9      291.06      278.14     24.64 o 
  -3  -2   9      157.50      163.65     44.40 o 
  -2  -2   9      388.38      369.00     38.83 o 
  -1  -2   9      191.78      177.72     21.39 o 
   0  -2   9       12.59       11.84     11.99 o 
   1  -2   9      262.50      238.87     25.00 o 
   2  -2   9       67.39       53.56     23.02 o 
   3  -2   9       61.67       93.70     32.73 o 
  -9  -1   9       99.69       65.18     20.24 o 
  -8  -1   9       17.94       17.80     13.11 o 
  -7  -1   9       25.17       19.71     10.71 o 
  -6  -1   9      136.35      136.59     21.01 o 
  -5  -1   9      166.79      185.70     20.30 o 
  -4  -1   9      374.72      394.19     61.91 o 
  -3  -1   9       89.67       98.17     18.98 o 
  -2  -1   9      146.21      151.93     18.38 o 
  -1  -1   9       70.05       65.32     15.34 o 
   0  -1   9      109.24       86.90     15.70 o 
   1  -1   9      156.36      120.61     17.00 o 
   2  -1   9      156.38      178.24     31.96 o 
   3  -1   9       69.92       56.94     28.25 o 
  -9   0   9       24.33       16.26     26.23 o 
  -8   0   9       85.83      113.56     43.09 o 
  -7   0   9       72.98       91.74     17.29 o 
  -6   0   9      359.90      279.76     38.23 o 
  -5   0   9      149.06      143.48     18.17 o 
  -4   0   9       46.03       47.74     13.80 o 
  -3   0   9       92.24       85.04     24.54 o 
  -2   0   9       80.02       95.63     16.21 o 
  -1   0   9      217.83      223.25     27.33 o 
   0   0   9      156.97      139.74     20.07 o 
   1   0   9       67.46       46.16     19.64 o 
   2   0   9       59.89       55.63     26.07 o 
  -9   1   9       31.38       47.58     17.07 o 
  -8   1   9      137.15      154.70     24.54 o 
  -7   1   9       54.62       62.92     15.16 o 
  -6   1   9      191.16      192.01     27.54 o 
  -5   1   9       36.80       54.45     14.39 o 
  -4   1   9       92.58       80.38     27.00 o 
  -3   1   9      288.27      247.44     26.32 o 
  -2   1   9       80.42      114.43     45.82 o 
  -1   1   9      132.45      136.43     18.77 o 
   0   1   9      111.56      121.66     40.31 o 
   1   1   9      114.34      134.94     36.11 o 
  -8   2   9       73.01      104.89     20.16 o 
  -7   2   9       33.06       40.89     41.67 o 
  -6   2   9      232.58      237.29     40.74 o 
  -5   2   9       18.94       24.63     17.07 o 
  -4   2   9      131.80      125.40     18.56 o 
  -3   2   9      170.76      187.43     67.36 o 
  -2   2   9       90.46       88.62     17.04 o 
  -1   2   9       40.40       41.89     13.38 o 
   0   2   9       38.11       45.20     15.97 o 
  -8   3   9       69.37       83.49     20.62 o 
  -7   3   9       16.97       49.10     21.98 o 
  -6   3   9      170.60      473.11    197.06 o 
  -5   3   9       92.96       76.52     18.78 o 
  -4   3   9       40.74       31.55     14.26 o 
  -3   3   9      109.01       99.35     20.57 o 
  -2   3   9       51.58       73.07     16.97 o 
  -1   3   9       75.92       71.97     17.58 o 
  -6   4   9       33.80       36.22     19.74 o 
  -5   4   9       53.27       50.23     30.87 o 
  -4   4   9       41.55       52.33     18.66 o 
  -3   4   9      146.88      144.41     24.88 o 
  -2   4   9       74.31       60.10     19.83 o 
  -2 -10  10       24.06       89.45     28.25 o 
  -1 -10  10       18.97       39.49     28.25 o 
  -5  -9  10       11.97       38.29     27.16 o 
  -4  -9  10       22.96       36.54     25.63 o 
  -3  -9  10       23.83       39.16     21.38 o 
  -2  -9  10       14.52       17.78     22.47 o 
  -1  -9  10       14.63       21.93     20.29 o 
   0  -9  10       22.14      -17.78     24.00 o 
   1  -9  10        8.75       -3.38     17.13 o 
  -6  -8  10       59.74        5.24     22.47 o 
  -5  -8  10        1.90        7.27     13.17 o 
  -4  -8  10       46.42       71.28     15.58 o 
  -3  -8  10       48.12       55.80     13.93 o 
  -2  -8  10        7.18       23.89     17.13 o 
   0  -8  10       40.91       35.89     19.74 o 
   1  -8  10       92.20      131.77     36.43 o 
  -7  -7  10        7.28       -6.55     13.45 o 
  -6  -7  10      125.03      118.40     25.31 o 
  -5  -7  10        5.82        0.87     12.22 o 
  -4  -7  10       37.13        5.61     12.00 o 
  -3  -7  10       40.59       65.97     15.38 o 
  -2  -7  10       68.31       57.19     16.46 o 
  -1  -7  10       25.53       33.25     13.05 o 
   0  -7  10       23.22        7.89     12.24 o 
   1  -7  10      126.45      128.18     23.83 o 
   2  -7  10       10.90       -4.69     18.76 o 
  -7  -6  10       13.79       45.96     17.83 o 
  -6  -6  10       97.93      164.69     26.19 o 
  -5  -6  10       39.48       63.26     30.43 o 
  -4  -6  10       17.29       33.50     26.56 o 
  -3  -6  10       12.02       33.53     12.68 o 
  -2  -6  10      214.85      230.47     23.80 o 
  -1  -6  10       67.38       52.11     17.40 o 
   0  -6  10       40.09       44.17     18.54 o 
   1  -6  10       34.34       19.79     13.36 o 
   2  -6  10       55.44       79.95     19.40 o 
  -8  -5  10       35.56       15.79     13.50 o 
  -7  -5  10       28.82       27.67     14.83 o 
  -6  -5  10       41.80       48.57     14.65 o 
  -5  -5  10       22.32       21.03     14.81 o 
  -4  -5  10       61.78       69.96     18.15 o 
  -3  -5  10       74.44      100.82     19.00 o 
  -2  -5  10       81.65       86.52     15.89 o 
  -1  -5  10       36.77       31.52     14.86 o 
   0  -5  10      110.54      109.58     20.59 o 
   1  -5  10       82.69       90.38     20.90 o 
   2  -5  10       32.97       19.53     16.80 o 
  -8  -4  10       42.48       48.61     16.22 o 
  -7  -4  10       48.39       57.89     17.04 o 
  -6  -4  10       53.95       80.87     19.20 o 
  -5  -4  10       70.38       78.23     16.44 o 
  -4  -4  10       45.33       64.54     17.50 o 
  -3  -4  10      194.00      213.01     25.59 o 
  -2  -4  10       70.12       87.59     19.57 o 
  -1  -4  10       31.68       44.94     15.04 o 
   0  -4  10      101.41      142.43     22.91 o 
   1  -4  10      128.81      130.07     22.50 o 
   2  -4  10       32.74        9.71     19.31 o 
  -8  -3  10       17.17        6.60     14.03 o 
  -7  -3  10       84.61       96.01     19.25 o 
  -6  -3  10       49.78       86.96     22.36 o 
  -5  -3  10      220.96      220.82     24.19 o 
  -4  -3  10       21.53       35.73     15.35 o 
  -3  -3  10       61.99       82.98     14.64 o 
  -2  -3  10      188.30      186.83     22.61 o 
  -1  -3  10      126.32      115.56     20.64 o 
   0  -3  10      115.03      132.18     21.49 o 
   1  -3  10       52.27       54.18     16.00 o 
   2  -3  10       38.29       20.84     17.24 o 
  -9  -2  10       26.76        0.41     11.52 o 
  -8  -2  10       47.74       12.07     14.27 o 
  -7  -2  10       93.19       79.35     17.46 o 
  -6  -2  10        7.61       45.45     39.49 o 
  -5  -2  10       75.61       79.13     17.89 o 
  -4  -2  10       93.30      105.96     30.33 o 
  -3  -2  10      286.57      254.48     25.57 o 
  -2  -2  10       51.02       84.38     18.76 o 
  -1  -2  10      135.97      144.61     20.26 o 
   0  -2  10       64.79       53.17     16.99 o 
   1  -2  10       58.11       80.40     17.63 o 
   2  -2  10       50.20       45.49     21.05 o 
  -8  -1  10       39.62       40.01     14.87 o 
  -7  -1  10       67.92       69.92     40.69 o 
  -6  -1  10       61.98       34.21     35.62 o 
  -5  -1  10       82.74      145.55     21.86 o 
  -4  -1  10       79.23       80.89     21.00 o 
  -3  -1  10      520.47      489.39     35.93 o 
  -2  -1  10        3.82       28.69     14.44 o 
  -1  -1  10       89.18       83.59     16.81 o 
   0  -1  10       57.74       29.49     13.98 o 
   1  -1  10       87.19      156.10     37.85 o 
  -8   0  10       17.78        6.33     13.11 o 
  -7   0  10       78.16       50.66     17.02 o 
  -6   0  10      137.12      101.45     20.54 o 
  -5   0  10       96.74       98.70     17.38 o 
  -4   0  10       66.68       39.91     25.14 o 
  -3   0  10      103.56      102.25     18.12 o 
  -2   0  10       53.42       85.25     27.82 o 
  -1   0  10       84.39       62.29     17.64 o 
   0   0  10       94.62       78.49     24.49 o 
  -8   1  10       22.94       43.53     28.25 o 
  -7   1  10      105.35      121.40     22.94 o 
  -6   1  10      121.50      120.12     21.55 o 
  -5   1  10       17.50       34.37     20.34 o 
  -4   1  10       76.32       75.80     17.56 o 
  -3   1  10       70.41       59.41     15.37 o 
  -2   1  10       82.98       75.93     19.85 o 
  -1   1  10       85.16       56.64     18.58 o 
   0   1  10       21.52        3.82     17.02 o 
  -7   2  10       60.81       45.77     37.20 o 
  -6   2  10      112.87      112.58     22.85 o 
  -5   2  10       76.38       76.59     19.55 o 
  -4   2  10       73.24       87.03     17.32 o 
  -3   2  10      109.85      120.95     23.79 o 
  -2   2  10       29.16       29.06     26.89 o 
  -5   3  10       40.47       20.78     26.94 o 
  -4   3  10      104.66       89.56     22.25 o 
  -3  -9  11       14.19      -19.64     23.67 o 
  -2  -9  11        9.00        0.22     15.16 o 
  -5  -8  11       13.18      -19.53     25.42 o 
  -4  -8  11       32.43      106.79     34.47 o 
  -3  -8  11       30.02        0.55     14.18 o 
  -2  -8  11        9.46       15.27     23.02 o 
  -1  -8  11       18.72      -20.84     26.07 o 
   0  -8  11       14.53      -14.07     23.89 o 
  -6  -7  11       22.16       65.45     25.42 o 
  -5  -7  11       21.78       48.44     45.05 o 
  -4  -7  11       35.42       69.51     53.94 o 
  -3  -7  11       43.95       46.96     33.60 o 
  -2  -7  11       12.36      -14.04     14.04 o 
  -1  -7  11       17.63       33.18     14.89 o 
   0  -7  11       79.39       82.17     21.31 o 
  -7  -6  11       18.16      -16.34     16.34 o 
  -6  -6  11       34.54       57.55     23.73 o 
  -5  -6  11       35.51       44.90     17.53 o 
  -4  -6  11       21.81       53.51     36.43 o 
  -3  -6  11       56.79       93.71     26.62 o 
  -2  -6  11        8.68        9.02     13.40 o 
  -1  -6  11       48.76       74.82     18.20 o 
   0  -6  11       93.58       95.16     21.75 o 
   1  -6  11        7.86       20.55     17.64 o 
  -7  -5  11       48.10       20.28     17.20 o 
  -6  -5  11       25.76        3.00     25.80 o 
  -5  -5  11       25.43       15.29     15.53 o 
  -4  -5  11       18.56       40.99     37.14 o 
  -3  -5  11      114.25      104.85     28.63 o 
  -2  -5  11       40.87       82.91     18.58 o 
  -1  -5  11       11.47        4.50     17.89 o 
   0  -5  11      120.84      116.34     24.28 o 
   1  -5  11        6.80        2.73     19.42 o 
  -7  -4  11       68.63       51.36     17.92 o 
  -6  -4  11       32.14       50.81     27.43 o 
  -5  -4  11       42.87       58.68     22.47 o 
  -4  -4  11       36.88      111.14     21.70 o 
  -3  -4  11      101.91       77.37     17.87 o 
  -2  -4  11       58.21       95.48     32.89 o 
  -1  -4  11        3.38       23.56     16.08 o 
   0  -4  11      171.29      196.22     75.16 o 
   1  -4  11       33.52       21.82     25.20 o 
  -8  -3  11       30.96       13.44     16.89 o 
  -7  -3  11       51.84       90.01     25.42 o 
  -6  -3  11       53.89       81.50     19.04 o 
  -5  -3  11       66.07       79.84     20.52 o 
  -4  -3  11       34.18       53.70     16.00 o 
  -3  -3  11       75.29      112.81     18.71 o 
  -2  -3  11       51.74       98.07     22.05 o 
  -1  -3  11       29.60       42.53     31.85 o 
   0  -3  11       85.37       77.69     19.60 o 
  -8  -2  11       25.36       10.43     26.78 o 
  -7  -2  11       49.00       51.71     28.47 o 
  -6  -2  11       43.20       46.68     46.14 o 
  -5  -2  11       37.17       28.49     17.56 o 
  -4  -2  11       55.26       67.76     16.98 o 
  -3  -2  11       48.31       71.39     17.80 o 
  -2  -2  11      192.57      210.50     27.53 o 
  -1  -2  11       81.79      107.74     23.01 o 
   0  -2  11       26.72       11.39     14.46 o 
  -7  -1  11       49.32       59.74     16.13 o 
  -6  -1  11        7.28        8.11     13.61 o 
  -5  -1  11       55.45       70.68     24.11 o 
  -4  -1  11      202.80      171.49     23.02 o 
  -3  -1  11       14.90       11.84     20.51 o 
  -2  -1  11      100.68       87.22     20.45 o 
  -1  -1  11       62.64       84.18     20.42 o 
  -7   0  11      147.07      167.10     42.16 o 
  -6   0  11        3.95       -6.14     12.25 o 
  -5   0  11       44.79       52.74     18.13 o 
  -4   0  11      133.12      158.19     25.72 o 
  -3   0  11       32.22       39.30     27.82 o 
  -2   0  11       19.68        7.73     15.82 o 
  -6   1  11       58.22       98.52     23.40 o 
  -5   1  11       46.62       50.03     29.56 o 
  -4   1  11       72.42       79.21     20.00 o 
  -3   1  11       37.88       22.52     16.94 o 
  -4  -7  12       17.79      262.69    162.54 o 
  -3  -7  12       25.24        9.71     21.38 o 
  -2  -7  12       11.83        2.16     14.07 o 
  -5  -6  12       14.03       -2.11     14.29 o 
  -4  -6  12       52.04       45.60     33.76 o 
  -3  -6  12       15.51       42.55     20.51 o 
  -2  -6  12        9.47        6.88     15.93 o 
  -6  -5  12       50.31       38.76     18.73 o 
  -5  -5  12        9.98       18.84     15.36 o 
  -4  -5  12       36.36       64.23     21.82 o 
  -3  -5  12       26.84       56.26     30.16 o 
  -2  -5  12       16.22       51.15     55.69 o 
  -1  -5  12       71.67       96.85     25.43 o 
  -6  -4  12       49.47       81.85     24.02 o 
  -5  -4  12       20.91       44.48     28.09 o 
  -4  -4  12       80.74       40.72     47.07 o 
  -3  -4  12       19.78       19.43     16.90 o 
  -2  -4  12       15.76       -0.65     12.50 o 
  -6  -3  12       46.58       92.81     24.49 o 
  -5  -3  12       10.26        3.68     13.14 o 
  -4  -3  12      133.52      137.85     24.87 o 
  -3  -3  12        8.90        3.11     14.42 o 
  -2  -3  12       40.84       22.88     18.40 o 
  -6  -2  12       27.43        4.91     15.76 o 
  -5  -2  12       20.53        3.12     16.36 o 
  -4  -2  12       45.05       48.61     21.16 o 
  -3  -2  12       27.86       84.32     33.27 o 
  -5  -1  12       43.46       51.84     18.54 o 
  -4  -1  12       26.57       57.52     28.25 o 
                                                 
